# Supplementary material for: Tight Regulation of the intS Gene of the KplE1 Prophage: A New Paradigm for Integrase Gene Regulation
Source: PLoS Genet. 2010 Oct 7;6(10):e1001149. doi: 10.1371/journal.pgen.1001149 (PMC2951348; doi:10.1371/journal.pgen.1001149)
Supplement: Table S1 — A detailed description of all tRNA associated integrase genes present in prokaryotic genomes that constitute the primary data set used in this study. (0.49 MB XLS) [file pgen.1001149.s003.xls]

## Sheet: Table S1
GiName	Accession N°	Number_of_tRNAs	IR	StartPos_T_in_IR	EndP_T_in_IR	Type_of_tRNA	Pseudo_tRNA	tRNA_Codon	InTr shape	AUTOREG/nonAUTOREG	DomainPatterns (V,R,J,B)	Organism name	Genetic_Object (GO)	Ncname	NCBI protein description	Kingdom	Phylum
gi|146277418|ref|YP_001167577.1|	YP_001167577.1	1	90	90	163	Cys	-	TGC	SIT	NAR	--J-	Rhodobacter_sphaeroides_ATCC_17025	chromosome	NC_009428	phage integrase family protein [Rhodobacter sphaeroides ATCC 17025]	Bacteria	Alphaproteobacteria
gi|254559414|ref|YP_003066509.1|	YP_003066509.1	1	66	160	249	Ser	-	TCC	STI	AR	--J-	Methylobacterium_extorquens_DM4	chromosome	NC_012988	putative phage integrase [Methylobacterium extorquens DM4]	Bacteria	Alphaproteobacteria
gi|84623227|ref|YP_450599.1|	YP_450599.1	1	122	49	124	Lys	-	AAA	OC	NAR	--J-	Xanthomonas_oryzae_MAFF_311018	chromosome	NC_007705	phage-related integrase [Xanthomonas oryzae pv. oryzae MAFF 311018]	Bacteria	Gammaproteobacteria
gi|254556905|ref|YP_003063322.1|	YP_003063322.1	1	320	233	320	Ser	-	TCG	OC	NAR	--J-	Lactobacillus_plantarum_JDM1	chromosome	NC_012984	prophage Lp2 protein 2	Bacteria	Firmicutes
gi|254558703|ref|YP_003065798.1|	YP_003065798.1	1	280	204	280	Met	-	ATG	STI	AR	--J-	Methylobacterium_extorquens_DM4	chromosome	NC_012988	putative site-specific recombinase [Methylobacterium extorquens DM4]	Bacteria	Alphaproteobacteria
gi|254563685|ref|YP_003070780.1|	YP_003070780.1	1	118	224	297	Gln	-	CAG	STI	AR	--J-	Methylobacterium_extorquens_DM4	chromosome	NC_012988	putative phage integrase [Methylobacterium extorquens DM4]	Bacteria	Alphaproteobacteria
gi|56475446|ref|YP_157035.1|	YP_157035.1	1	16	16	90	Arg	-	AGG	OD	AR	--J-	Aromatoleum_aromaticum_EbN1	chromosome	NC_006513	phage integrase [Aromatoleum aromaticum EbN1]	Bacteria	Betaproteobacteria
gi|206889998|ref|YP_002248163.1|	YP_002248163.1	1	106	31	106	Ala	-	GCC	OC	NAR	--J-	Thermodesulfovibrio_yellowstonii_DSM_11347	chromosome	NC_011296	site specific recombinase [Thermodesulfovibrio yellowstonii DSM 11347]	Bacteria	Other Bacteria
gi|254791404|ref|YP_003076241.1|	YP_003076241.1	1	15	116	191	Thr	-	ACG	OC	NAR	--J-	Escherichia_coli_O157_H7_TW14359	chromosome	NC_013008	putative integrase for prophage CP-933H [Escherichia coli O157:H7 str. TW14359]	Bacteria	Gammaproteobacteria
gi|254793679|ref|YP_003078516.1|	YP_003078516.1	1	99	10	99	Ser	-	TCG	OC	NAR	--J-	Escherichia_coli_O157_H7_TW14359	chromosome	NC_013008	putative integrase for prophage CP-933U [Escherichia coli O157:H7 str. TW14359]	Bacteria	Gammaproteobacteria
gi|253995591|ref|YP_003047655.1|	YP_003047655.1	3	101	384	459	His	-	CAC	STI	AR	--J-	Methylotenera_mobilis_JLW8	chromosome	NC_012968	hypothetical protein Mmol_0218 [Methylotenera mobilis JLW8]	Bacteria	Betaproteobacteria
gi|253999795|ref|YP_003051858.1|	YP_003051858.1	1	165	165	237	Met	Pseudo	ATG	OD	AR	--J-	Methylovorus_SIP3_4	chromosome	NC_012969	integrase family protein [Methylovorus sp. SIP3-4]	Bacteria	Betaproteobacteria
gi|254160604|ref|YP_003043712.1|	YP_003043712.1	1	16	244	320	Arg	-	AGA	OC	NAR	--J-	Escherichia_coli_B_REL606	chromosome	NC_012967	predicted integrase [Escherichia coli B str. REL606]	Bacteria	Gammaproteobacteria
gi|253999172|ref|YP_003051235.1|	YP_003051235.1	1	219	33	117	Leu	-	CTA	SIT	NAR	--J-	Methylovorus_SIP3_4	chromosome	NC_012969	integrase family protein [Methylovorus sp. SIP3-4]	Bacteria	Betaproteobacteria
gi|194333459|ref|YP_002015319.1|	YP_002015319.1	1	162	57	133	Val	-	GTC	STI	AR	--J-	Prosthecochloris_aestuarii_DSM_271	chromosome	NC_011059	integrase family protein [Prosthecochloris aestuarii DSM 271]	Bacteria	Bacteroidetes/Chlorobi
gi|253689643|ref|YP_003018833.1|	YP_003018833.1	1	239	164	239	Thr	-	ACG	STI	AR	--J-	Pectobacterium_carotovorum_PC1	chromosome	NC_012917	integrase family protein [Pectobacterium carotovorum subsp. carotovorum PC1]	Bacteria	Gammaproteobacteria
gi|254292994|ref|YP_003059017.1|	YP_003059017.1	1	187	109	195	Leu	-	TTA	STI	AR	--J-	Hirschia_baltica_ATCC_49814	chromosome	NC_012982	integrase family protein [Hirschia baltica ATCC 49814]	Bacteria	Alphaproteobacteria
gi|254555639|ref|YP_003062056.1|	YP_003062056.1	1	151	57	141	Leu	-	CTT	OC	NAR	--J-	Lactobacillus_plantarum_JDM1	chromosome	NC_012984	prophage Lp4 protein 1	Bacteria	Firmicutes
gi|125623455|ref|YP_001031938.1|	YP_001031938.1	1	81	98	169	Arg	-	CGG	OC	NAR	--J-	Lactococcus_lactis_cremoris_MG1363	chromosome	NC_009004	phage integrase [Lactococcus lactis subsp. cremoris MG1363]	Bacteria	Firmicutes
gi|254164195|ref|YP_003047305.1|	YP_003047305.1	1	261	197	281	Leu	-	TTG	STI	AR	--J-	Escherichia_coli_B_REL606	chromosome	NC_012967	predicted integrase [Escherichia coli B str. REL606]	Bacteria	Gammaproteobacteria
gi|78776999|ref|YP_393314.1|	YP_393314.1	1	26	46	122	Met	-	ATG	OC	NAR	--J-	Thiomicrospira_denitrificans_ATCC_33889	chromosome	NC_007575	Phage integrase [Sulfurimonas denitrificans DSM 1251]	Bacteria	Epsilonproteobacteria
gi|256374329|ref|YP_003097989.1|	YP_003097989.1	1	78	59	143	Ser	-	TCG	OC	NAR	--J-	Actinosynnema_mirum_DSM_43827	chromosome	NC_013093	integrase family protein [Actinosynnema mirum DSM 43827]	Bacteria	Actinobacteria
gi|158520305|ref|YP_001528175.1|	YP_001528175.1	1	106	30	106	Met	-	ATG	OC	NAR	--J-	Candidatus_Desulfococcus_oleovorans_Hxd3	chromosome	NC_009943	integrase family protein [Desulfococcus oleovorans Hxd3]	Bacteria	Deltaproteobacteria
gi|256369505|ref|YP_003107013.1|	YP_003107013.1	1	86	305	389	Leu	-	CTC	STI	AR	--J-	Brucella_microti_CCM_4915	chromosome	NC_013119	site-specific recombinase	Bacteria	Alphaproteobacteria
gi|145600502|ref|YP_001164578.1|	YP_001164578.1	1	284	200	284	Leu	-	TTG	STI	AR	--J-	Yersinia_pestis_Pestoides_F	chromosome	NC_009381	integrase [Yersinia pestis Pestoides F]	Bacteria	Gammaproteobacteria
gi|256375259|ref|YP_003098919.1|	YP_003098919.1	1	142	70	142	Arg	-	AGA	OC	NAR	--J-	Actinosynnema_mirum_DSM_43827	chromosome	NC_013093	integrase family protein [Actinosynnema mirum DSM 43827]	Bacteria	Actinobacteria
gi|242240815|ref|YP_002988996.1|	YP_002988996.1	1	162	328	403	Phe	-	TTC	STI	AR	--J-	Dickeya_dadantii_Ech703	chromosome	NC_012880	integrase family protein [Dickeya dadantii Ech703]	Bacteria	Gammaproteobacteria
gi|261820878|ref|YP_003258984.1|	YP_003258984.1	1	256	181	256	Asn	-	AAC	STI	AR	--J-	Pectobacterium_wasabiae_WPP163	chromosome	NC_013421	integrase family protein [Pectobacterium wasabiae WPP163]	Bacteria	Gammaproteobacteria
gi|256375432|ref|YP_003099092.1|	YP_003099092.1	1	142	68	142	Met	-	ATG	OC	NAR	--J-	Actinosynnema_mirum_DSM_43827	chromosome	NC_013093	integrase family protein [Actinosynnema mirum DSM 43827]	Bacteria	Actinobacteria
gi|256375754|ref|YP_003099414.1|	YP_003099414.1	1	117	92	165	Pro	-	CCC	STI	AR	--J-	Actinosynnema_mirum_DSM_43827	chromosome	NC_013093	integrase family protein [Actinosynnema mirum DSM 43827]	Bacteria	Actinobacteria
gi|254794920|ref|YP_003079757.1|	YP_003079757.1	1	198	107	182	Phe	-	TTC	STI	AR	--J-	Escherichia_coli_O157_H7_TW14359	chromosome	NC_013008	putative pathogenicity island integrase [Escherichia coli O157:H7 str. TW14359]	Bacteria	Gammaproteobacteria
gi|126641546|ref|YP_001084530.1|	YP_001084530.1	1	890	199	275	Met	-	ATG	OD	AR	--J-	Acinetobacter_baumannii_ATCC_17978	chromosome	NC_009085	Phage integrase [Acinetobacter baumannii ATCC 17978]	Bacteria	Gammaproteobacteria
gi|255034348|ref|YP_003084969.1|	YP_003084969.1	1	325	253	325	Lys	-	AAA	STI	AR	--J-	Dyadobacter_fermentans_DSM_18053	chromosome	NC_013037	integrase family protein [Dyadobacter fermentans DSM 18053]	Bacteria	Bacteroidetes/Chlorobi
gi|254795614|ref|YP_003080451.1|	YP_003080451.1	1	200	294	384	SeC(p)	-	TGA	STI	AR	--J-	Escherichia_coli_O157_H7_TW14359	chromosome	NC_013008	putative integrase for prophage 933L and the LEE pathogenicity island [Escherichia coli O157:H7 str. TW14359]	Bacteria	Gammaproteobacteria
gi|134093678|ref|YP_001098753.1|	YP_001098753.1	1	239	163	239	Met	-	ATG	STI	AR	--J-	Herminiimonas_arsenicoxydans	chromosome	NC_009138	putative integrase/recombinase [Herminiimonas arsenicoxydans]	Bacteria	Betaproteobacteria
gi|170718346|ref|YP_001783573.1|	YP_001783573.1	1	264	140	229	Ser	-	TCC	STI	AR	--J-	Haemophilus_somnus_2336	chromosome	NC_010519	prophage CP4-57-like integrase [Haemophilus somnus 2336]	Bacteria	Gammaproteobacteria
gi|255039209|ref|YP_003089830.1|	YP_003089830.1	1	158	69	158	Ser	-	TCC	STI	AR	--J-	Dyadobacter_fermentans_DSM_18053	chromosome	NC_013037	hypothetical protein Dfer_5474 [Dyadobacter fermentans DSM 18053]	Bacteria	Bacteroidetes/Chlorobi
gi|255767432|ref|NP_389721.2|	NP_389721.2	1	125	95	167	Arg	-	AGG	SIT	NAR	--J-	Bacillus_subtilis	chromosome	NC_000964	putative bacteriophage integrase [Bacillus subtilis subsp. subtilis str. 168]	Bacteria	Firmicutes
gi|158337371|ref|YP_001518546.1|	YP_001518546.1	1	150	108	180	Val	-	GTA	STI	AR	--J-	Acaryochloris_marina_MBIC11017	chromosome	NC_009925	phage integrase family protein [Acaryochloris marina MBIC11017]	Bacteria	Cyanobacteria
gi|71065049|ref|YP_263776.1|	YP_263776.1	1	373	297	373	Pro	-	CCC	OC	NAR	--J-	Psychrobacter_arcticum_273-4	chromosome	NC_007204	phage integrase [Psychrobacter arcticus 273-4]	Bacteria	Gammaproteobacteria
gi|217978352|ref|YP_002362499.1|	YP_002362499.1	1	249	160	249	Ser	-	TCG	STI	AR	--J-	Methylocella_silvestris_BL2	chromosome	NC_011666	integrase family protein [Methylocella silvestris BL2]	Bacteria	Alphaproteobacteria
gi|24378704|ref|NP_720659.1|	NP_720659.1	13	83	6231	6314	Leu	-	TTG	OC	NAR	--J-	Streptococcus_mutans	chromosome	NC_004350	putative integrase [Streptococcus mutans UA159]	Bacteria	Firmicutes
gi|269128568|ref|YP_003301938.1|	YP_003301938.1	1	203	119	203	Tyr	-	TAC	OC	NAR	--J-	Thermomonospora_curvata_DSM_43183	chromosome	NC_013510	integrase family protein [Thermomonospora curvata DSM 43183]	Bacteria	Actinobacteria
gi|242279624|ref|YP_002991753.1|	YP_002991753.1	1	509	420	509	Ser	-	TCC	OC	NAR	--J-	Desulfovibrio_salexigens_DSM_2638	chromosome	NC_012881	integrase family protein [Desulfovibrio salexigens DSM 2638]	Bacteria	Deltaproteobacteria
gi|37680446|ref|NP_935055.1|	NP_935055.1	1	401	314	401	Ser	-	TCC	STI	AR	--J-	Vibrio_vulnificus_YJ016	chromosome	NC_005139	phage integrase [Vibrio vulnificus YJ016]	Bacteria	Gammaproteobacteria
gi|25028720|ref|NP_738774.1|	NP_738774.1	1	197	124	197	Met	-	ATG	STI	AR	--J-	Corynebacterium_efficiens_YS-314	chromosome	NC_004369	putative integrase [Corynebacterium efficiens YS-314]	Bacteria	Actinobacteria
gi|94989099|ref|YP_597200.1|	YP_597200.1	1	134	48	134	Ser	-	TCC	OC	NAR	--J-	Streptococcus_pyogenes_MGAS9429	chromosome	NC_008021	DNA integration/recombination/inversion protein [Streptococcus phage 9428.3]	Bacteria	Firmicutes
gi|251792781|ref|YP_003007507.1|	YP_003007507.1	1	277	277	352	Lys	-	AAA	SIT	NAR	--J-	Aggregatibacter_aphrophilus_NJ8700	chromosome	NC_012913	integrase [Aggregatibacter aphrophilus NJ8700]	Bacteria	Gammaproteobacteria
gi|45441344|ref|NP_992883.1|	NP_992883.1	3	384	299	384	Leu	-	TTA	OC	NAR	--J-	Yersinia_pestis_biovar_Microtus_91001	chromosome	NC_005810	integrase [Yersinia pestis biovar Microtus str. 91001]	Bacteria	Gammaproteobacteria
gi|251791106|ref|YP_003005827.1|	YP_003005827.1	1	162	164	239	Phe	-	TTC	STI	AR	--J-	Dickeya_zeae_Ech1591	chromosome	NC_012912	integrase family protein [Dickeya zeae Ech1591]	Bacteria	Gammaproteobacteria
gi|241202946|ref|YP_002974042.1|	YP_002974042.1	1	131	61	134	Gly	-	GGG	STI	AR	--J-	Rhizobium_leguminosarum_bv__trifolii_WSM1325	chromosome	NC_012850	integrase family protein [Rhizobium leguminosarum bv. trifolii WSM1325]	Bacteria	Alphaproteobacteria
gi|241664242|ref|YP_002982602.1|	YP_002982602.1	1	173	28	104	Pro	-	CCG	STI	AR	--J-	Ralstonia_pickettii_12D	chromosome	NC_012856	integrase family protein [Ralstonia pickettii 12D]	Bacteria	Betaproteobacteria
gi|241664436|ref|YP_002982796.1|	YP_002982796.1	1	174	99	174	Thr	-	ACA	STI	AR	--J-	Ralstonia_pickettii_12D	chromosome	NC_012856	integrase family protein [Ralstonia pickettii 12D]	Bacteria	Betaproteobacteria
gi|241662310|ref|YP_002980670.1|	YP_002980670.1	1	313	240	313	Gly	-	GGG	STI	AR	--J-	Ralstonia_pickettii_12D	chromosome	NC_012856	integrase family protein [Ralstonia pickettii 12D]	Bacteria	Betaproteobacteria
gi|209400578|ref|YP_002271838.1|	YP_002271838.1	1	197	197	271	Arg	-	AGG	OD	AR	--J-	Escherichia_coli_O157_H7_EC4115	chromosome	NC_011353	integrase [Escherichia coli O157:H7 str. EC4115]	Bacteria	Gammaproteobacteria
gi|241664701|ref|YP_002983061.1|	YP_002983061.1	1	238	163	238	Ala	-	GCG	STI	AR	--J-	Ralstonia_pickettii_12D	chromosome	NC_012856	integrase family protein [Ralstonia pickettii 12D]	Bacteria	Betaproteobacteria
gi|170741019|ref|YP_001769674.1|	YP_001769674.1	1	106	324	400	Arg	-	CGG	STI	AR	--J-	Methylobacterium_4_46	chromosome	NC_010511	integrase family protein [Methylobacterium sp. 4-46]	Bacteria	Alphaproteobacteria
gi|256377938|ref|YP_003101598.1|	YP_003101598.1	1	233	112	186	Val	-	GTC	OC	NAR	--J-	Actinosynnema_mirum_DSM_43827	chromosome	NC_013093	integrase family protein [Actinosynnema mirum DSM 43827]	Bacteria	Actinobacteria
gi|260856987|ref|YP_003230878.1|	YP_003230878.1	1	209	136	209	Gly	-	GGG	STI	AR	--J-	Escherichia_coli_O26_H11_11368	chromosome	NC_013361	putative integrase [Escherichia coli O26:H11 str. 11368]	Bacteria	Gammaproteobacteria
gi|242239882|ref|YP_002988063.1|	YP_002988063.1	1	180	109	184	Asn	-	AAC	STI	AR	--J-	Dickeya_dadantii_Ech703	chromosome	NC_012880	integrase family protein [Dickeya dadantii Ech703]	Bacteria	Gammaproteobacteria
gi|260857103|ref|YP_003230994.1|	YP_003230994.1	1	198	107	182	Phe	-	TTC	STI	AR	--J-	Escherichia_coli_O26_H11_11368	chromosome	NC_013361	putative integrase [Escherichia coli O26:H11 str. 11368]	Bacteria	Gammaproteobacteria
gi|253774476|ref|YP_003037307.1|	YP_003037307.1	1	93	17	93	Arg	-	AGA	OC	NAR	--J-	Escherichia_coli_BL21_DE3_	chromosome	NC_012947	integrase family protein [Escherichia coli BL21(DE3)]	Bacteria	Gammaproteobacteria
gi|110807995|ref|YP_691515.1|	YP_691515.1	1	284	200	284	Leu	-	TTG	STI	AR	--J-	Shigella_flexneri_5_8401	chromosome	NC_008258	putative P4-type integrase [Shigella flexneri 5 str. 8401]	Bacteria	Gammaproteobacteria
gi|253754742|ref|YP_003027882.1|	YP_003027882.1	13	87	6662	6745	Leu	-	TTG	OC	NAR	--J-	Streptococcus_suis_BM407	chromosome	NC_012926	integrase [Streptococcus suis BM407]	Bacteria	Firmicutes
gi|253771499|ref|YP_003034330.1|	YP_003034330.1	1	395	305	395	SeC(p)	-	TGA	STI	AR	--J-	Escherichia_coli_BL21_DE3_	chromosome	NC_012947	integrase family protein [Escherichia coli BL21(DE3)]	Bacteria	Gammaproteobacteria
gi|253798620|ref|YP_003031621.1|	YP_003031621.1	1	7	7	80	Met	-	ATG	SIT	NAR	--J-	Mycobacterium_tuberculosis_KZN_1435	chromosome	NC_012943	integrase [Mycobacterium tuberculosis KZN 1435]	Bacteria	Actinobacteria
gi|253699631|ref|YP_003020820.1|	YP_003020820.1	1	175	20	106	Leu	-	TTA	STI	AR	--J-	Geobacter_M21	chromosome	NC_012918	integrase family protein [Geobacter sp. M21]	Bacteria	Deltaproteobacteria
gi|253991454|ref|YP_003042810.1|	YP_003042810.1	1	250	166	250	Leu	-	TTG	STI	AR	--J-	Photorhabdus_asymbiotica	chromosome	NC_012962	p4 integrase-like protein [Photorhabdus asymbiotica]	Bacteria	Gammaproteobacteria
gi|218930454|ref|YP_002348329.1|	YP_002348329.1	1	284	200	284	Leu	-	TTG	STI	AR	--J-	Yersinia_pestis_CO92	chromosome	NC_003143	integrase [Yersinia pestis CO92]	Bacteria	Gammaproteobacteria
gi|148555375|ref|YP_001262957.1|	YP_001262957.1	1	100	158	233	Ala	-	GCC	STI	AR	--J-	Sphingomonas_wittichii_RW1	chromosome	NC_009511	phage integrase family protein [Sphingomonas wittichii RW1]	Bacteria	Alphaproteobacteria
gi|251793981|ref|YP_003008713.1|	YP_003008713.1	1	267	191	267	Met	-	ATG	STI	AR	--J-	Aggregatibacter_aphrophilus_NJ8700	chromosome	NC_012913	prophage integrase [Aggregatibacter aphrophilus NJ8700]	Bacteria	Gammaproteobacteria
gi|253688018|ref|YP_003017208.1|	YP_003017208.1	1	295	219	295	Pro	-	CCC	STI	AR	--J-	Pectobacterium_carotovorum_PC1	chromosome	NC_012917	integrase family protein [Pectobacterium carotovorum subsp. carotovorum PC1]	Bacteria	Gammaproteobacteria
gi|253689204|ref|YP_003018394.1|	YP_003018394.1	1	162	96	170	Arg	-	AGG	STI	AR	--J-	Pectobacterium_carotovorum_PC1	chromosome	NC_012917	integrase family protein [Pectobacterium carotovorum subsp. carotovorum PC1]	Bacteria	Gammaproteobacteria
gi|253686902|ref|YP_003016092.1|	YP_003016092.1	1	238	163	238	Phe	-	TTC	STI	AR	--J-	Pectobacterium_carotovorum_PC1	chromosome	NC_012917	integrase family protein [Pectobacterium carotovorum subsp. carotovorum PC1]	Bacteria	Gammaproteobacteria
gi|253751017|ref|YP_003024158.1|	YP_003024158.1	13	87	6663	6746	Leu	-	TTG	OC	NAR	--J-	Streptococcus_suis_SC84	chromosome	NC_012924	putative integrase [Streptococcus suis SC84]	Bacteria	Firmicutes
gi|253689245|ref|YP_003018435.1|	YP_003018435.1	1	212	399	475	Arg	-	AGA	STI	AR	--J-	Pectobacterium_carotovorum_PC1	chromosome	NC_012917	integrase family protein [Pectobacterium carotovorum subsp. carotovorum PC1]	Bacteria	Gammaproteobacteria
gi|253700073|ref|YP_003021262.1|	YP_003021262.1	1	87	14	88	Gln	-	CAA	STI	AR	--J-	Geobacter_M21	chromosome	NC_012918	integrase family protein [Geobacter sp. M21]	Bacteria	Deltaproteobacteria
gi|253687267|ref|YP_003016457.1|	YP_003016457.1	1	240	165	240	Phe	-	TTC	STI	AR	--J-	Pectobacterium_carotovorum_PC1	chromosome	NC_012917	integrase family protein [Pectobacterium carotovorum subsp. carotovorum PC1]	Bacteria	Gammaproteobacteria
gi|254162877|ref|YP_003045985.1|	YP_003045985.1	1	273	107	182	Phe	-	TTC	STI	AR	--J-	Escherichia_coli_B_REL606	chromosome	NC_012967	integrase [Escherichia coli B str. REL606]	Bacteria	Gammaproteobacteria
gi|253991035|ref|YP_003042391.1|	YP_003042391.1	1	15	232	308	Met	-	ATG	OC	NAR	--J-	Photorhabdus_asymbiotica	chromosome	NC_012962	Phage integrase [Photorhabdus asymbiotica]	Bacteria	Gammaproteobacteria
gi|107023301|ref|YP_621628.1|	YP_621628.1	1	164	150	224	Arg	-	AGG	STI	AR	--J-	Burkholderia_cenocepacia_AU_1054	chromosome	NC_008060	phage integrase [Burkholderia cenocepacia AU 1054]	Bacteria	Betaproteobacteria
gi|158522916|ref|YP_001530786.1|	YP_001530786.1	1	56	352	427	Ala	-	GCC	OC	NAR	--J-	Candidatus_Desulfococcus_oleovorans_Hxd3	chromosome	NC_009943	integrase family protein [Desulfococcus oleovorans Hxd3]	Bacteria	Deltaproteobacteria
gi|134297899|ref|YP_001111395.1|	YP_001111395.1	1	123	5	96	Ser	-	TCG	OC	NAR	--J-	Desulfotomaculum_reducens_MI-1	chromosome	NC_009253	phage integrase family protein [Desulfotomaculum reducens MI-1]	Bacteria	Firmicutes
gi|261820039|ref|YP_003258145.1|	YP_003258145.1	1	240	165	240	Phe	-	TTC	STI	AR	--J-	Pectobacterium_wasabiae_WPP163	chromosome	NC_013421	integrase family protein [Pectobacterium wasabiae WPP163]	Bacteria	Gammaproteobacteria
gi|260893825|ref|YP_003239922.1|	YP_003239922.1	1	98	114	190	Trp	-	TGG	STI	AR	--J-	Ammonifex_degensii_KC4	chromosome	NC_013385	integrase family protein [Ammonifex degensii KC4]	Bacteria	Firmicutes
gi|120553591|ref|YP_957942.1|	YP_957942.1	1	324	248	324	Met	-	ATG	STI	AR	--J-	Marinobacter_aquaeolei_VT8	chromosome	NC_008740	phage integrase family protein [Marinobacter aquaeolei VT8]	Bacteria	Gammaproteobacteria
gi|78048171|ref|YP_364346.1|	YP_364346.1	1	176	94	169	Ala	-	GCG	STI	AR	--J-	Xanthomonas_campestris_vesicatoria_85-10	chromosome	NC_007508	integrase [Xanthomonas campestris pv. vesicatoria str. 85-10]	Bacteria	Gammaproteobacteria
gi|261820888|ref|YP_003258994.1|	YP_003258994.1	1	229	141	216	Gly	-	GGC	STI	AR	--J-	Pectobacterium_wasabiae_WPP163	chromosome	NC_013421	integrase family protein [Pectobacterium wasabiae WPP163]	Bacteria	Gammaproteobacteria
gi|261820960|ref|YP_003259066.1|	YP_003259066.1	2	204	710	796	Leu	-	TTA	STI	AR	--J-	Pectobacterium_wasabiae_WPP163	chromosome	NC_013421	integrase family protein [Pectobacterium wasabiae WPP163]	Bacteria	Gammaproteobacteria
gi|260858287|ref|YP_003232178.1|	YP_003232178.1	1	274	199	274	Phe	-	TTC	STI	AR	--J-	Escherichia_coli_O26_H11_11368	chromosome	NC_013361	putative integrase [Escherichia coli O26:H11 str. 11368]	Bacteria	Gammaproteobacteria
gi|222823827|ref|YP_002575401.1|	YP_002575401.1	1	193	158	244	Leu	-	TTG	STI	AR	--J-	Campylobacter_lari_RM2100	chromosome	NC_012039	site-specific recombinase	Bacteria	Epsilonproteobacteria
gi|260868890|ref|YP_003235292.1|	YP_003235292.1	1	219	76	152	Pro	-	CCC	STI	AR	--J-	Escherichia_coli_O111_H__11128	chromosome	NC_013364	putative integrase [Escherichia coli O111:H- str. 11128]	Bacteria	Gammaproteobacteria
gi|260858417|ref|YP_003232308.1|	YP_003232308.1	1	164	197	281	Leu	-	TTG	STI	AR	--J-	Escherichia_coli_O26_H11_11368	chromosome	NC_013361	putative integrase [Escherichia coli O26:H11 str. 11368]	Bacteria	Gammaproteobacteria
gi|260866442|ref|YP_003232844.1|	YP_003232844.1	1	166	116	191	Thr	-	ACG	STI	AR	--J-	Escherichia_coli_O111_H__11128	chromosome	NC_013364	putative integrase [Escherichia coli O111:H- str. 11128]	Bacteria	Gammaproteobacteria
gi|260869657|ref|YP_003236059.1|	YP_003236059.1	1	198	107	182	Phe	-	TTC	STI	AR	--J-	Escherichia_coli_O111_H__11128	chromosome	NC_013364	putative integrase [Escherichia coli O111:H- str. 11128]	Bacteria	Gammaproteobacteria
gi|260892325|ref|YP_003238422.1|	YP_003238422.1	1	149	75	149	Ala	-	GCG	OC	NAR	--J-	Ammonifex_degensii_KC4	chromosome	NC_013385	integrase family protein [Ammonifex degensii KC4]	Bacteria	Firmicutes
gi|260893051|ref|YP_003239148.1|	YP_003239148.1	1	139	54	139	Leu	-	TTA	STI	AR	--J-	Ammonifex_degensii_KC4	chromosome	NC_013385	integrase family protein [Ammonifex degensii KC4]	Bacteria	Firmicutes
gi|159039325|ref|YP_001538578.1|	YP_001538578.1	1	115	39	115	Met	-	ATG	OC	NAR	--J-	Salinispora_arenicola_CNS-205	chromosome	NC_009953	integrase family protein [Salinispora arenicola CNS-205]	Bacteria	Actinobacteria
gi|213692606|ref|YP_002323192.1|	YP_002323192.1	1	605	529	605	Pro	-	CCA	STI	AR	--J-	Bifidobacterium_longum_infantis_ATCC_15697	chromosome	NC_011593	phage integrase family protein [Bifidobacterium longum subsp. infantis ATCC 15697]	Bacteria	Actinobacteria
gi|26250313|ref|NP_756353.1|	NP_756353.1	1	304	294	384	SeC(p)	-	TGA	STI	AR	--J-	Escherichia_coli_CFT073	chromosome	NC_004431	putative prophage integrase [Escherichia coli CFT073]	Bacteria	Gammaproteobacteria
gi|264677668|ref|YP_003277574.1|	YP_003277574.1	1	624	68	146	Met	-	ATG	SIT	NAR	--JB	Comamonas_testosteroni_CNB_1	chromosome	NC_013446	phage integrase [Comamonas testosteroni CNB-2]	Bacteria	Betaproteobacteria
gi|264678759|ref|YP_003278666.1|	YP_003278666.1	1	224	151	224	Gly	-	GGG	OC	NAR	--J-	Comamonas_testosteroni_CNB_1	chromosome	NC_013446	phage integrase [Comamonas testosteroni CNB-2]	Bacteria	Betaproteobacteria
gi|77761236|ref|YP_243707.2|	YP_243707.2	1	246	157	246	Ser	-	TCA	STI	AR	--J-	Xanthomonas_campestris_8004	chromosome	NC_007086	phage-related integrase [Xanthomonas campestris pv. campestris str. 8004]	Bacteria	Gammaproteobacteria
gi|26251179|ref|NP_757219.1|	NP_757219.1	1	123	155	239	Leu	-	TTG	STI	AR	--J-	Escherichia_coli_CFT073	chromosome	NC_004431	prophage P4 integrase [Escherichia coli CFT073]	Bacteria	Gammaproteobacteria
gi|134095245|ref|YP_001100320.1|	YP_001100320.1	1	303	228	303	Gly	-	GGC	STI	AR	--J-	Herminiimonas_arsenicoxydans	chromosome	NC_009138	integrase [Herminiimonas arsenicoxydans]	Bacteria	Betaproteobacteria
gi|268679599|ref|YP_003304030.1|	YP_003304030.1	1	161	77	161	Leu	-	TTG	OC	NAR	--J-	Sulfurospirillum_deleyianum_DSM_6946	chromosome	NC_013512	integrase family protein [Sulfurospirillum deleyianum DSM 6946]	Bacteria	Epsilonproteobacteria
gi|255034767|ref|YP_003085388.1|	YP_003085388.1	1	299	227	299	Lys	-	AAA	STI	AR	--J-	Dyadobacter_fermentans_DSM_18053	chromosome	NC_013037	integrase family protein [Dyadobacter fermentans DSM 18053]	Bacteria	Bacteroidetes/Chlorobi
gi|146283660|ref|YP_001173813.1|	YP_001173813.1	1	1201	437	511	Leu	Pseudo	CTC	STI	AR	--J-	Pseudomonas_stutzeri_A1501	chromosome	NC_009434	integrase [Pseudomonas stutzeri A1501]	Bacteria	Gammaproteobacteria
gi|268679394|ref|YP_003303825.1|	YP_003303825.1	1	198	214	290	Met	-	ATG	STI	AR	--J-	Sulfurospirillum_deleyianum_DSM_6946	chromosome	NC_013512	integrase family protein [Sulfurospirillum deleyianum DSM 6946]	Bacteria	Epsilonproteobacteria
gi|261822658|ref|YP_003260764.1|	YP_003260764.1	1	162	679	754	Phe	-	TTC	STI	AR	--J-	Pectobacterium_wasabiae_WPP163	chromosome	NC_013421	integrase family protein [Pectobacterium wasabiae WPP163]	Bacteria	Gammaproteobacteria
gi|189024139|ref|YP_001934907.1|	YP_001934907.1	1	152	358	431	Gly	-	GGG	SIT	NAR	--J-	Brucella_abortus_S19	chromosome	NC_010742	Phage integrase [Brucella abortus S19]	Bacteria	Alphaproteobacteria
gi|262199524|ref|YP_003270733.1|	YP_003270733.1	1	25	1302	1376	Gly	-	GGG	OC	NAR	--J-	Haliangium_ochraceum_DSM_14365	chromosome	NC_013440	integrase family protein [Halianum ochraceum DSM 14365]	Bacteria	Deltaproteobacteria
gi|261822666|ref|YP_003260772.1|	YP_003260772.1	1	164	89	164	Thr	-	ACG	STI	AR	--J-	Pectobacterium_wasabiae_WPP163	chromosome	NC_013421	integrase family protein [Pectobacterium wasabiae WPP163]	Bacteria	Gammaproteobacteria
gi|261855097|ref|YP_003262380.1|	YP_003262380.1	3	197	248	324	Asp	-	GAC	STI	AR	--J-	Halothiobacillus_neapolitanus_c2	chromosome	NC_013422	integrase family protein [Halothiobacillus neapolitanus c2]	Bacteria	Gammaproteobacteria
gi|206558485|ref|YP_002229245.1|	YP_002229245.1	1	55	253	328	Arg	-	CGG	OC	NAR	--J-	Burkholderia_cenocepacia_J2315	chromosome	NC_011000	prophage integrase [Burkholderia cenocepacia J2315]	Bacteria	Betaproteobacteria
gi|26248301|ref|NP_754341.1|	NP_754341.1	1	162	102	177	Asn	-	AAC	STI	AR	--J-	Escherichia_coli_CFT073	chromosome	NC_004431	prophage P4 integrase [Escherichia coli CFT073]	Bacteria	Gammaproteobacteria
gi|26249391|ref|NP_755431.1|	NP_755431.1	1	198	107	182	Phe	-	TTC	STI	AR	--J-	Escherichia_coli_CFT073	chromosome	NC_004431	prophage P4 integrase [Escherichia coli CFT073]	Bacteria	Gammaproteobacteria
gi|262394673|ref|YP_003286527.1|	YP_003286527.1	1	182	95	182	Ser	-	TCC	STI	AR	--J-	Vibrio_Ex25	chromosome	NC_013456	integrase [Vibrio sp. Ex25]	Bacteria	Gammaproteobacteria
gi|118579451|ref|YP_900701.1|	YP_900701.1	1	183	107	183	Met	-	ATG	STI	AR	--J-	Pelobacter_propionicus_DSM_2379	chromosome	NC_008609	phage integrase family protein [Pelobacter propionicus DSM 2379]	Bacteria	Deltaproteobacteria
gi|258405730|ref|YP_003198472.1|	YP_003198472.1	1	172	26	120	Ser	-	TCG	STI	AR	--J-	Desulfohalobium_retbaense_DSM_5692	chromosome	NC_013223	integrase family protein [Desulfohalobium retbaense DSM 5692]	Bacteria	Deltaproteobacteria
gi|258515632|ref|YP_003191854.1|	YP_003191854.1	1	121	81	163	Leu	-	CTC	STI	AR	-RJ-	Desulfotomaculum_acetoxidans_DSM_771	chromosome	NC_013216	integrase family protein [Desulfotomaculum acetoxidans DSM 771]	Bacteria	Firmicutes
gi|258516839|ref|YP_003193061.1|	YP_003193061.1	1	156	82	156	Thr	-	ACG	OC	NAR	--J-	Desulfotomaculum_acetoxidans_DSM_771	chromosome	NC_013216	integrase family protein [Desulfotomaculum acetoxidans DSM 771]	Bacteria	Firmicutes
gi|187732041|ref|YP_001879664.1|	YP_001879664.1	1	28	95	184	Ser	-	TCG	OC	NAR	--J-	Shigella_boydii_CDC_3083_94	chromosome	NC_010658	integrase protein [Shigella boydii CDC 3083-94]	Bacteria	Gammaproteobacteria
gi|258515095|ref|YP_003191317.1|	YP_003191317.1	1	108	108	182	Ile	-	ATA	SIT	NAR	--J-	Desulfotomaculum_acetoxidans_DSM_771	chromosome	NC_013216	integrase family protein [Desulfotomaculum acetoxidans DSM 771]	Bacteria	Firmicutes
gi|60681762|ref|YP_211906.1|	YP_211906.1	1	177	92	168	Arg	-	AGA	STI	AR	--J-	Bacteroides_fragilis_NCTC_9434	chromosome	NC_003228	putative phage integrase [Bacteroides fralis NCTC 9343]	Bacteria	Bacteroidetes/Chlorobi
gi|258650892|ref|YP_003200048.1|	YP_003200048.1	1	170	82	170	Ser	-	TCC	OC	NAR	--J-	Nakamurella_multipartita_DSM_44233	chromosome	NC_013235	integrase family protein [Nakamurella multipartita DSM 44233]	Bacteria	Actinobacteria
gi|78355667|ref|YP_387116.1|	YP_387116.1	2	183	106	183	Glu	-	GAA	OC	NAR	--J-	Desulfovibrio_desulfuricans_G20	chromosome	NC_007519	hypothetical protein Dde_0620 [Desulfovibrio desulfuricans subsp. desulfuricans str. G20]	Bacteria	Deltaproteobacteria
gi|258543620|ref|YP_003189053.1|	YP_003189053.1	1	547	73	147	Thr	-	ACC	STI	AR	--J-	Acetobacter_pasteurianus_IFO_3283_01	chromosome	NC_013209	phage DNA recombinase [Acetobacter pasteurianus IFO 3283-01]	Bacteria	Alphaproteobacteria
gi|258650728|ref|YP_003199884.1|	YP_003199884.1	2	158	86	158	Arg	-	CGT	OC	NAR	--J-	Nakamurella_multipartita_DSM_44233	chromosome	NC_013235	integrase family protein [Nakamurella multipartita DSM 44233]	Bacteria	Actinobacteria
gi|256379648|ref|YP_003103308.1|	YP_003103308.1	1	168	92	168	Leu	-	TTG	STI	AR	--J-	Actinosynnema_mirum_DSM_43827	chromosome	NC_013093	integrase family protein [Actinosynnema mirum DSM 43827]	Bacteria	Actinobacteria
gi|134097077|ref|YP_001102738.1|	YP_001102738.1	1	65	316	391	Thr	-	ACA	OC	NAR	--J-	Saccharopolyspora_erythraea_NRRL_2338	chromosome	NC_009142	integrase (recombinase) [Saccharopolyspora erythraea prophage pSE101]	Bacteria	Actinobacteria
gi|256831171|ref|YP_003159899.1|	YP_003159899.1	1	320	245	320	Asn	-	AAC	STI	AR	--JB	Desulfomicrobium_baculatum_DSM_4028	chromosome	NC_013173	TOBE domain protein, idem Uniprot [Desulfomicrobium baculatum DSM 4028]	Bacteria	Deltaproteobacteria
gi|238897786|ref|YP_002923465.1|	YP_002923465.1	2	32	493	568	Lys	-	AAA	OC	NAR	--J-	Candidatus_Hamiltonella_defensa_5AT__Acyrthosiphon_pisum_	chromosome	NC_012751	phage integrase [Candidatus Hamiltonella defensa 5AT (Acyrthosiphon pisum)]	Bacteria	Gammaproteobacteria
gi|256422263|ref|YP_003122916.1|	YP_003122916.1	1	393	320	393	Pro	-	CCC	STI	AR	--J-	Chitinophaga_pinensis_DSM_2588	chromosome	NC_013132	integrase family protein [Chitinophaga pinensis DSM 2588]	Bacteria	Bacteroidetes/Chlorobi
gi|256833339|ref|YP_003162066.1|	YP_003162066.1	1	170	116	186	Thr	-	ACG	OD	AR	--J-	Jonesia_denitrificans_DSM_20603	chromosome	NC_013174	integrase family protein [Jonesia denitrificans DSM 20603]	Bacteria	Actinobacteria
gi|77459286|ref|YP_348793.1|	YP_348793.1	3	261	175	261	Leu	-	TTA	STI	AR	--J-	Pseudomonas_fluorescens_Pf0_1	chromosome	NC_007492	Phage integrase [Pseudomonas fluorescens Pf0-1]	Bacteria	Gammaproteobacteria
gi|257065330|ref|YP_003145002.1|	YP_003145002.1	1	204	129	204	Thr	-	ACG	OC	NAR	--J-	Slackia_heliotrinireducens_DSM_20476	chromosome	NC_013165	site-specific recombinase XerD [Slackia heliotrinireducens DSM 20476]	Bacteria	Actinobacteria
gi|218692472|ref|YP_002400684.1|	YP_002400684.1	1	274	199	274	Phe	-	TTC	STI	AR	--J-	Escherichia_coli_ED1a	chromosome	NC_011745	Prophage integrase [Escherichia coli ED1a]	Bacteria	Gammaproteobacteria
gi|213157708|ref|YP_002320505.1|	YP_002320505.1	1	167	78	153	Arg	-	AGG	STI	AR	--J-	Acinetobacter_baumannii_AB0057	chromosome	NC_011586	site-specific recombinase	Bacteria	Gammaproteobacteria
gi|260845532|ref|YP_003223310.1|	YP_003223310.1	1	209	136	209	Gly	-	GGG	STI	AR	--J-	Escherichia_coli_O103_H2_12009	chromosome	NC_013353	putative integrase [Escherichia coli O103:H2 str. 12009]	Bacteria	Gammaproteobacteria
gi|260847096|ref|YP_003224874.1|	YP_003224874.1	1	187	197	281	Leu	-	TTG	STI	AR	--J-	Escherichia_coli_O103_H2_12009	chromosome	NC_013353	putative integrase [Escherichia coli O103:H2 str. 12009]	Bacteria	Gammaproteobacteria
gi|260853752|ref|YP_003227643.1|	YP_003227643.1	1	16	244	320	Arg	-	AGA	OC	NAR	--J-	Escherichia_coli_O26_H11_11368	chromosome	NC_013361	putative integrase [Escherichia coli O26:H11 str. 11368]	Bacteria	Gammaproteobacteria
gi|224368897|ref|YP_002603059.1|	YP_002603059.1	1	261	168	261	SeC(p)	-	TGA	STI	AR	--J-	Desulfobacterium_autotrophicum_HRM2	chromosome	NC_012108	hypothetical protein HRM2_17930 [Desulfobacterium autotrophicum HRM2]	Bacteria	Deltaproteobacteria
gi|260846967|ref|YP_003224745.1|	YP_003224745.1	1	274	199	274	Phe	-	TTC	STI	AR	--J-	Escherichia_coli_O103_H2_12009	chromosome	NC_013353	putative integrase [Escherichia coli O103:H2 str. 12009]	Bacteria	Gammaproteobacteria
gi|58039948|ref|YP_191912.1|	YP_191912.1	1	220	145	220	Glu	-	GAA	STI	AR	--J-	Gluconobacter_oxydans_621H	chromosome	NC_006677	DNA integration/recombination/invertion protein [Gluconobacter oxydans 621H]	Bacteria	Alphaproteobacteria
gi|253752917|ref|YP_003026057.1|	YP_003026057.1	13	87	6663	6746	Leu	-	TTG	OC	NAR	--J-	Streptococcus_suis_P1_7	chromosome	NC_012925	integrase [Streptococcus suis P1/7]	Bacteria	Firmicutes
gi|187736162|ref|YP_001878274.1|	YP_001878274.1	1	266	261	343	Leu	-	TTG	SIT	NAR	--J-	Akkermansia_muciniphila_ATCC_BAA_835	chromosome	NC_010655	integrase family protein [Akkermansia muciniphila ATCC BAA-835]	Bacteria	Chlamydiae/Verrucomicrobia
gi|260856391|ref|YP_003230282.1|	YP_003230282.1	1	162	77	151	Arg	-	AGG	STI	AR	--J-	Escherichia_coli_O26_H11_11368	chromosome	NC_013361	putative integrase [Escherichia coli O26:H11 str. 11368]	Bacteria	Gammaproteobacteria
gi|271962261|ref|YP_003336457.1|	YP_003336457.1	1	237	474	558	Tyr	-	TAC	OC	NAR	--J-	Streptosporangium_roseum_DSM_43021	chromosome	NC_013595	hypothetical protein Sros_0691 [Streptosporanum roseum DSM 43021]	Bacteria	Actinobacteria
gi|259907152|ref|YP_002647508.1|	YP_002647508.1	1	353	278	353	Phe	-	TTC	OC	NAR	--J-	Erwinia_pyrifoliae_Ep1_96	chromosome	NC_012214	integrase [Erwinia pyrifoliae Ep1/96]	Bacteria	Gammaproteobacteria
gi|119386436|ref|YP_917491.1|	YP_917491.1	1	69	58	133	Thr	-	ACA	OC	NAR	--J-	Paracoccus_denitrificans_PD1222	chromosome	NC_008687	phage integrase family protein [Paracoccus denitrificans PD1222]	Bacteria	Alphaproteobacteria
gi|260062724|ref|YP_003195804.1|	YP_003195804.1	1	220	144	220	His	-	CAC	STI	AR	--J-	Robiginitalea_biformata_HTCC2501	chromosome	NC_013222	hypothetical protein RB2501_14074 [Robinitalea biformata HTCC2501]	Bacteria	Bacteroidetes/Chlorobi
gi|222149509|ref|YP_002550466.1|	YP_002550466.1	1	219	143	219	Arg	-	CGG	STI	AR	--J-	Agrobacterium_vitis_S4	chromosome	NC_011989	phage integrase protein [Agrobacterium vitis S4]	Bacteria	Alphaproteobacteria
gi|259909182|ref|YP_002649538.1|	YP_002649538.1	1	93	17	93	Arg	-	AGA	OC	NAR	--J-	Erwinia_pyrifoliae_Ep1_96	chromosome	NC_012214	phage integrase family	Bacteria	Gammaproteobacteria
gi|218779203|ref|YP_002430521.1|	YP_002430521.1	1	180	95	180	Leu	-	CTC	OC	NAR	--J-	Desulfatibacillum_alkenivorans_AK_01	chromosome	NC_011768	integrase family protein [Desulfatibacillum alkenivorans AK-01]	Bacteria	Deltaproteobacteria
gi|260844576|ref|YP_003222354.1|	YP_003222354.1	1	143	54	143	Ser	-	TCG	OC	NAR	--J-	Escherichia_coli_O103_H2_12009	chromosome	NC_013353	integrase [Escherichia coli O103:H2 str. 12009]	Bacteria	Gammaproteobacteria
gi|260845008|ref|YP_003222786.1|	YP_003222786.1	1	122	122	196	Arg	-	AGG	OD	AR	--J-	Escherichia_coli_O103_H2_12009	chromosome	NC_013353	integrase [Escherichia coli O103:H2 str. 12009]	Bacteria	Gammaproteobacteria
gi|260596908|ref|YP_003209479.1|	YP_003209479.1	1	16	210	286	Arg	-	AGA	OC	NAR	--J-	Cronobacter_turicensis	chromosome	NC_013282	Prophage DLP12 integrase [Cronobacter turicensis]	Bacteria	Gammaproteobacteria
gi|163858634|ref|YP_001632932.1|	YP_001632932.1	1	315	242	315	Gly	-	GGG	STI	AR	--J-	Bordetella_petrii	chromosome	NC_010170	phage-related integrase [Bordetella petrii DSM 12804]	Bacteria	Betaproteobacteria
gi|220924956|ref|YP_002500258.1|	YP_002500258.1	1	201	112	201	Ser	-	TCG	STI	AR	--J-	Methylobacterium_nodulans_ORS_2060	chromosome	NC_011894	integrase family protein [Methylobacterium nodulans ORS 2060]	Bacteria	Alphaproteobacteria
gi|62290365|ref|YP_222158.1|	YP_222158.1	1	142	66	142	Met	-	ATG	OC	NAR	--J-	Brucella_abortus_bv__1_9_941	chromosome	NC_006932	phage integrase family site specific recombinase [Brucella abortus bv. 1 str. 9-941]	Bacteria	Alphaproteobacteria
gi|220927097|ref|YP_002502399.1|	YP_002502399.1	1	111	27	111	Leu	-	TTG	OC	NAR	--J-	Methylobacterium_nodulans_ORS_2060	chromosome	NC_011894	integrase family protein [Methylobacterium nodulans ORS 2060]	Bacteria	Alphaproteobacteria
gi|82546482|ref|YP_410429.1|	YP_410429.1	1	237	153	237	Leu	-	TTG	STI	AR	--J-	Shigella_boydii_Sb227	chromosome	NC_007613	putative P4-type integrase [Shigella boydii Sb227]	Bacteria	Gammaproteobacteria
gi|220925634|ref|YP_002500936.1|	YP_002500936.1	1	163	87	163	Pro	-	CCG	OC	NAR	--J-	Methylobacterium_nodulans_ORS_2060	chromosome	NC_011894	integrase family protein [Methylobacterium nodulans ORS 2060]	Bacteria	Alphaproteobacteria
gi|220927242|ref|YP_002502544.1|	YP_002502544.1	1	173	87	173	Leu	-	TTA	STI	AR	--J-	Methylobacterium_nodulans_ORS_2060	chromosome	NC_011894	integrase family protein [Methylobacterium nodulans ORS 2060]	Bacteria	Alphaproteobacteria
gi|220930678|ref|YP_002507587.1|	YP_002507587.1	2	200	125	200	Thr	-	ACC	OC	NAR	--J-	Clostridium_cellulolyticum_H10	chromosome	NC_011898	integrase family protein [Clostridium cellulolyticum H10]	Bacteria	Firmicutes
gi|156978028|ref|YP_001448934.1|	YP_001448934.1	5	275	185	275	Ser	-	TCA	STI	AR	-RJ-	Vibrio_harveyi_ATCC_BAA-1116	chromosome	NC_009784	integrase [Vibrio harveyi ATCC BAA-1116]	Bacteria	Gammaproteobacteria
gi|220929268|ref|YP_002506177.1|	YP_002506177.1	1	248	173	248	Thr	-	ACG	OC	NAR	--J-	Clostridium_cellulolyticum_H10	chromosome	NC_011898	integrase family protein [Clostridium cellulolyticum H10]	Bacteria	Firmicutes
gi|147919625|ref|YP_686635.1|	YP_686635.1	1	199	195	279	Leu	-	CTA	OD	AR	--J-	uncultured_methanogenic_archaeon_RC-I	chromosome	NC_009464	integrase [uncultured methanogenic archaeon RC-I]	Archaea	Euryarchaeota
gi|220908539|ref|YP_002483850.1|	YP_002483850.1	1	263	177	263	Leu	-	TTA	STI	AR	--JB	Cyanothece_PCC_7425	chromosome	NC_011884	integrase family protein [Cyanothece sp. PCC 7425]	Bacteria	Cyanobacteria
gi|220916395|ref|YP_002491699.1|	YP_002491699.1	1	112	16	87	Cys	-	TGC	STI	AR	--J-	Anaeromyxobacter_dehalogenans_2CP_1	chromosome	NC_011891	integrase family protein [Anaeromyxobacter dehalogenans 2CP-1]	Bacteria	Deltaproteobacteria
gi|220918789|ref|YP_002494093.1|	YP_002494093.1	1	110	36	110	Gly	-	GGC	OC	NAR	--J-	Anaeromyxobacter_dehalogenans_2CP_1	chromosome	NC_011891	integrase family protein [Anaeromyxobacter dehalogenans 2CP-1]	Bacteria	Deltaproteobacteria
gi|256369391|ref|YP_003106899.1|	YP_003106899.1	1	152	42	115	Gly	-	GGG	SIT	NAR	--J-	Brucella_microti_CCM_4915	chromosome	NC_013119	site-specific recombinase	Bacteria	Alphaproteobacteria
gi|220909684|ref|YP_002484995.1|	YP_002484995.1	1	278	206	278	Phe	-	TTC	STI	AR	--J-	Cyanothece_PCC_7425	chromosome	NC_011884	integrase family protein [Cyanothece sp. PCC 7425]	Bacteria	Cyanobacteria
gi|77463707|ref|YP_353211.1|	YP_353211.1	1	149	76	149	Cys	-	TGC	OC	NAR	--J-	Rhodobacter_sphaeroides_2_4_1	chromosome	NC_007493	putative integrase for prophage CP-933U [Rhodobacter sphaeroides 2.4.1]	Bacteria	Alphaproteobacteria
gi|220923516|ref|YP_002498818.1|	YP_002498818.1	1	201	112	201	Ser	-	TCC	STI	AR	--J-	Methylobacterium_nodulans_ORS_2060	chromosome	NC_011894	integrase family protein [Methylobacterium nodulans ORS 2060]	Bacteria	Alphaproteobacteria
gi|56459760|ref|YP_155041.1|	YP_155041.1	3	249	163	249	Leu	-	TTA	STI	AR	--J-	Idiomarina_loihiensis_L2TR	chromosome	NC_006512	integrase [Idiomarina loihiensis L2TR]	Bacteria	Gammaproteobacteria
gi|33151294|ref|NP_872647.1|	NP_872647.1	4	117	6140	6215	Trp	-	TGG	STI	AR	-RJ-	Haemophilus_ducreyi_35000HP	chromosome	NC_002940	site-specific tyrosine recombinase XerD [Haemophilus ducreyi 35000HP]	Bacteria	Gammaproteobacteria
gi|220922881|ref|YP_002498183.1|	YP_002498183.1	1	86	115	190	Phe	-	TTC	OC	NAR	--J-	Methylobacterium_nodulans_ORS_2060	chromosome	NC_011894	integrase family protein [Methylobacterium nodulans ORS 2060]	Bacteria	Alphaproteobacteria
gi|222094274|ref|YP_002528333.1|	YP_002528333.1	15	180	6518	6599	Leu	-	TTG	STI	AR	-RJ-	Bacillus_cereus_Q1	chromosome	NC_011969	site-specific integrase/recombinase [Bacillus cereus Q1]	Bacteria	Firmicutes
gi|92115921|ref|YP_575650.1|	YP_575650.1	1	163	144	219	Phe	-	TTC	STI	AR	--J-	Nitrobacter_hamburgensis_X14	chromosome	NC_007964	phage integrase [Nitrobacter hamburgensis X14]	Bacteria	Alphaproteobacteria
gi|222147672|ref|YP_002548629.1|	YP_002548629.1	1	134	61	134	Gln	-	CAG	OC	NAR	--J-	Agrobacterium_vitis_S4	chromosome	NC_011989	phage-related integrase [Agrobacterium vitis S4]	Bacteria	Alphaproteobacteria
gi|222095006|ref|YP_002529066.1|	YP_002529066.1	1	171	99	171	Ala	-	GCC	OC	NAR	--J-	Bacillus_cereus_Q1	chromosome	NC_011969	DNA integration/recombination/invertion protein [Bacillus cereus Q1]	Bacteria	Firmicutes
gi|222107069|ref|YP_002547860.1|	YP_002547860.1	1	74	141	230	Ser	-	TCA	OC	NAR	--J-	Agrobacterium_vitis_S4	chromosome	NC_011988	Integrase [Agrobacterium vitis S4]	Bacteria	Alphaproteobacteria
gi|222148689|ref|YP_002549646.1|	YP_002549646.1	1	73	45	121	Arg	-	AGA	OC	NAR	--J-	Agrobacterium_vitis_S4	chromosome	NC_011989	phage-related integrase [Agrobacterium vitis S4]	Bacteria	Alphaproteobacteria
gi|222151790|ref|YP_002560948.1|	YP_002560948.1	2	254	167	254	Ser	-	AGC	OC	NAR	--J-	Macrococcus_caseolyticus_JCSC5402	chromosome	NC_011999	integrase [Macrococcus caseolyticus JCSC5402]	Bacteria	Firmicutes
gi|33152039|ref|NP_873392.1|	NP_873392.1	1	333	226	301	Gly	-	GGC	SIT	NAR	--J-	Haemophilus_ducreyi_35000HP	chromosome	NC_002940	integrase/recombinase [Haemophilus ducreyi 35000HP]	Bacteria	Gammaproteobacteria
gi|134299970|ref|YP_001113466.1|	YP_001113466.1	1	186	281	357	Pro	-	CCA	STI	AR	-RJ-	Desulfotomaculum_reducens_MI-1	chromosome	NC_009253	phage integrase family protein [Desulfotomaculum reducens MI-1]	Bacteria	Firmicutes
gi|259908116|ref|YP_002648472.1|	YP_002648472.1	1	256	181	256	Asn	-	AAC	STI	AR	--J-	Erwinia_pyrifoliae_Ep1_96	chromosome	NC_012214	Phage integrase family protein [Erwinia pyrifoliae Ep1/96]	Bacteria	Gammaproteobacteria
gi|22124662|ref|NP_668085.1|	NP_668085.1	1	163	106	190	Leu	-	TTG	STI	AR	--J-	Yersinia_pestis_KIM_10	chromosome	NC_004088	integrase [Yersinia pestis KIM]	Bacteria	Gammaproteobacteria
gi|218533255|ref|YP_002424071.1|	YP_002424071.1	1	181	107	181	Thr	-	ACC	STI	AR	--J-	Methylobacterium_chloromethanicum_CM4	chromosome	NC_011757	integrase family protein [Methylobacterium chloromethanicum CM4]	Bacteria	Alphaproteobacteria
gi|221369617|ref|YP_002520713.1|	YP_002520713.1	1	16	18	94	Met	-	ATG	OC	NAR	--J-	Rhodobacter_sphaeroides_KD131	chromosome	NC_011958	Phage integrase family protein [Rhodobacter sphaeroides KD131]	Bacteria	Alphaproteobacteria
gi|153008037|ref|YP_001369252.1|	YP_001369252.1	1	113	221	295	Gln	-	CAA	STI	AR	--J-	Ochrobactrum_anthropi_ATCC_49188	chromosome	NC_009667	phage integrase family protein [Ochrobactrum anthropi ATCC 49188]	Bacteria	Alphaproteobacteria
gi|22127147|ref|NP_670570.1|	NP_670570.1	1	240	167	240	Gly	-	GGG	STI	AR	--J-	Yersinia_pestis_KIM_10	chromosome	NC_004088	integrase [Yersinia pestis KIM]	Bacteria	Gammaproteobacteria
gi|138896499|ref|YP_001126952.1|	YP_001126952.1	15	221	137	221	Leu	-	TTG	OC	NAR	--J-	Geobacillus_thermodenitrificans_NG80-2	chromosome	NC_009328	integrase	Bacteria	Firmicutes
gi|190149725|ref|YP_001968250.1|	YP_001968250.1	1	67	99	175	Met	-	ATG	OC	NAR	--J-	Actinobacillus_pleuropneumoniae_serovar_7_AP76	chromosome	NC_010939	Tyrosine recombinase xerD [Actinobacillus pleuropneumoniae serovar 7 str. AP76]	Bacteria	Gammaproteobacteria
gi|83718523|ref|YP_441483.1|	YP_441483.1	1	125	51	125	Arg	-	AGG	STI	AR	--J-	Burkholderia_thailandensis_E264	chromosome	NC_007651	phage integrase family site specific recombinase [Burkholderia thailandensis E264]	Bacteria	Betaproteobacteria
gi|221632161|ref|YP_002521382.1|	YP_002521382.1	1	25	308	393	Leu	-	TTG	OC	NAR	--J-	Thermomicrobium_roseum_DSM_5159	chromosome	NC_011959	transposase [Thermomicrobium roseum DSM 5159]	Bacteria	Chloroflexi
gi|260868631|ref|YP_003235033.1|	YP_003235033.1	1	180	102	177	Asn	-	AAC	STI	AR	--J-	Escherichia_coli_O111_H__11128	chromosome	NC_013364	putative integrase [Escherichia coli O111:H- str. 11128]	Bacteria	Gammaproteobacteria
gi|218702834|ref|YP_002410463.1|	YP_002410463.1	1	274	199	274	Phe	-	TTC	STI	AR	--J-	Escherichia_coli_IAI39	chromosome	NC_011750	Prophage integrase [Escherichia coli IAI39]	Bacteria	Gammaproteobacteria
gi|83313533|ref|YP_423797.1|	YP_423797.1	1	367	293	367	Gln	-	CAA	STI	AR	--J-	Magnetospirillum_magneticum_AMB-1	chromosome	NC_007626	integrase [Magnetospirillum magneticum AMB-1]	Bacteria	Alphaproteobacteria
gi|218706485|ref|YP_002414004.1|	YP_002414004.1	1	198	107	182	Phe	-	TTC	STI	AR	--J-	Escherichia_coli_UMN026	chromosome	NC_011751	integrase [Escherichia coli UMN026]	Bacteria	Gammaproteobacteria
gi|16273329|ref|NP_439573.1|	NP_439573.1	1	224	139	224	Leu	-	TTG	STI	AR	--J-	Haemophilus_influenzae	chromosome	NC_000907	integrase/recombinase [Haemophilus influenzae Rd KW20]	Bacteria	Gammaproteobacteria
gi|218703820|ref|YP_002411339.1|	YP_002411339.1	1	16	244	320	Arg	-	AGA	OC	NAR	--J-	Escherichia_coli_UMN026	chromosome	NC_011751	putative integrase; DLP12 prophage [Escherichia coli UMN026]	Bacteria	Gammaproteobacteria
gi|218709659|ref|YP_002417280.1|	YP_002417280.1	1	264	188	264	Val	-	GTC	STI	AR	--J-	Vibrio_splendidus_LGP32	chromosome	NC_011753	Phage integrase [Vibrio splendidus LGP32]	Bacteria	Gammaproteobacteria
gi|218779949|ref|YP_002431267.1|	YP_002431267.1	1	9	469	556	Leu	-	TTA	OC	NAR	--J-	Desulfatibacillum_alkenivorans_AK_01	chromosome	NC_011768	integrase family protein [Desulfatibacillum alkenivorans AK-01]	Bacteria	Deltaproteobacteria
gi|218780274|ref|YP_002431592.1|	YP_002431592.1	1	224	149	224	Ala	-	GCG	STI	AR	--J-	Desulfatibacillum_alkenivorans_AK_01	chromosome	NC_011768	integrase family protein [Desulfatibacillum alkenivorans AK-01]	Bacteria	Deltaproteobacteria
gi|218778138|ref|YP_002429456.1|	YP_002429456.1	1	261	186	261	Arg	-	AGG	OC	NAR	--J-	Desulfatibacillum_alkenivorans_AK_01	chromosome	NC_011768	integrase family protein [Desulfatibacillum alkenivorans AK-01]	Bacteria	Deltaproteobacteria
gi|260063440|ref|YP_003196520.1|	YP_003196520.1	1	147	233	305	Ala	-	GCC	OC	NAR	--J-	Robiginitalea_biformata_HTCC2501	chromosome	NC_013222	putative integrase [Robinitalea biformata HTCC2501]	Bacteria	Bacteroidetes/Chlorobi
gi|123443571|ref|YP_001007544.1|	YP_001007544.1	1	189	116	189	Gly	-	GGG	STI	AR	--J-	Yersinia_enterocolitica_8081	chromosome	NC_008800	putative integrase [Yersinia enterocolitica subsp. enterocolitica 8081]	Bacteria	Gammaproteobacteria
gi|218695580|ref|YP_002403247.1|	YP_002403247.1	1	162	102	177	Asn	-	AAC	STI	AR	--J-	Escherichia_coli_55989	chromosome	NC_011748	integrase [Escherichia coli 55989]	Bacteria	Gammaproteobacteria
gi|218695948|ref|YP_002403615.1|	YP_002403615.1	1	162	77	151	Arg	-	AGG	STI	AR	--J-	Escherichia_coli_55989	chromosome	NC_011748	putative prophage CPS-53 integrase; CPS-53 (KpLE1) prophage [Escherichia coli 55989]	Bacteria	Gammaproteobacteria
gi|257056384|ref|YP_003134216.1|	YP_003134216.1	1	178	105	178	Pro	-	CCC	OC	NAR	--J-	Saccharomonospora_viridis_DSM_43017	chromosome	NC_013159	site-specific recombinase XerD [Saccharomonospora viridis DSM 43017]	Bacteria	Actinobacteria
gi|218693727|ref|YP_002401394.1|	YP_002401394.1	1	167	116	191	Thr	-	ACG	STI	AR	--J-	Escherichia_coli_55989	chromosome	NC_011748	putative prophage CPS-53 integrase [Escherichia coli 55989]	Bacteria	Gammaproteobacteria
gi|87200705|ref|YP_497962.1|	YP_497962.1	1	20	92	167	Val	-	GTA	OC	NAR	--J-	Novosphingobium_aromaticivorans_DSM_12444	chromosome	NC_007794	phage integrase [Novosphingobium aromaticivorans DSM 12444]	Bacteria	Alphaproteobacteria
gi|218701681|ref|YP_002409310.1|	YP_002409310.1	1	198	107	182	Phe	-	TTC	STI	AR	--J-	Escherichia_coli_IAI39	chromosome	NC_011750	Prophage integrase [Escherichia coli IAI39]	Bacteria	Gammaproteobacteria
gi|256395959|ref|YP_003117523.1|	YP_003117523.1	2	81	405	478	Met	-	ATG	OC	NAR	--J-	Catenulispora_acidiphila_DSM_44928	chromosome	NC_013131	integrase family protein [Catenulispora acidiphila DSM 44928]	Bacteria	Actinobacteria
gi|218699465|ref|YP_002407094.1|	YP_002407094.1	1	238	163	238	Asn	-	AAC	STI	AR	--J-	Escherichia_coli_IAI39	chromosome	NC_011750	integrase [Escherichia coli IAI39]	Bacteria	Gammaproteobacteria
gi|218700826|ref|YP_002408455.1|	YP_002408455.1	1	162	77	151	Arg	-	AGG	STI	AR	--J-	Escherichia_coli_IAI39	chromosome	NC_011750	putative prophage CPS-53 integrase; CPS-53 (KpLE1) prophage [Escherichia coli IAI39]	Bacteria	Gammaproteobacteria
gi|218931021|ref|YP_002348896.1|	YP_002348896.1	1	257	167	257	SeC(p)	-	TGA	STI	AR	--J-	Yersinia_pestis_CO92	chromosome	NC_003143	putative phage integrase [Yersinia pestis CO92]	Bacteria	Gammaproteobacteria
gi|50121803|ref|YP_050970.1|	YP_050970.1	3	291	205	291	Leu	-	TTA	STI	AR	--J-	Erwinia_carotovora_atroseptica_SCRI1043	chromosome	NC_004547	integrase [Pectobacterium atrosepticum SCRI1043]	Bacteria	Gammaproteobacteria
gi|219871550|ref|YP_002475925.1|	YP_002475925.1	4	113	6292	6367	Trp	-	TGG	STI	AR	-RJ-	Haemophilus_parasuis_SH0165	chromosome	NC_011852	site-specific tyrosine recombinase XerD [Haemophilus parasuis SH0165]	Bacteria	Gammaproteobacteria
gi|219855933|ref|YP_002473055.1|	YP_002473055.1	2	137	433	508	Trp	-	TGG	OC	NAR	--J-	Clostridium_kluyveri_NBRC_12016	chromosome	NC_011837	hypothetical protein CKR_2590 [Clostridium kluyveri NBRC 12016]	Bacteria	Firmicutes
gi|83593076|ref|YP_426828.1|	YP_426828.1	1	200	125	200	Lys	-	AAA	OC	NAR	--J-	Rhodospirillum_rubrum_ATCC_11170	chromosome	NC_007643	Phage integrase [Rhodospirillum rubrum ATCC 11170]	Bacteria	Alphaproteobacteria
gi|218550118|ref|YP_002383909.1|	YP_002383909.1	1	239	166	239	Gly	-	GGG	STI	AR	--J-	Escherichia_fergusonii_ATCC_35469	chromosome	NC_011740	Integrase [Escherichia fergusonii ATCC 35469]	Bacteria	Gammaproteobacteria
gi|220907506|ref|YP_002482817.1|	YP_002482817.1	1	87	43	115	Ala	-	GCC	STI	AR	--J-	Cyanothece_PCC_7425	chromosome	NC_011884	integrase family protein [Cyanothece sp. PCC 7425]	Bacteria	Cyanobacteria
gi|187477921|ref|YP_785945.1|	YP_785945.1	1	200	47	133	Leu	-	CTA	OC	NAR	--JB	Bordetella_avium_197N	chromosome	NC_010645	phage integrase [Bordetella avium 197N]	Bacteria	Betaproteobacteria
gi|220903716|ref|YP_002479028.1|	YP_002479028.1	1	215	122	215	Ser	-	TCG	STI	AR	--J-	Desulfovibrio_desulfuricans_ATCC_27774	chromosome	NC_011883	hypothetical protein Ddes_0438 [Desulfovibrio desulfuricans subsp. desulfuricans str. ATCC 27774]	Bacteria	Deltaproteobacteria
gi|125974940|ref|YP_001038850.1|	YP_001038850.1	1	93	194	270	Arg	-	AGG	OC	NAR	--J-	Clostridium_thermocellum_ATCC_27405	chromosome	NC_009012	phage integrase [Clostridium thermocellum ATCC 27405]	Bacteria	Firmicutes
gi|218780447|ref|YP_002431765.1|	YP_002431765.1	1	21	94	187	SeC(p)	-	TGA	OC	NAR	--J-	Desulfatibacillum_alkenivorans_AK_01	chromosome	NC_011768	integrase family protein [Desulfatibacillum alkenivorans AK-01]	Bacteria	Deltaproteobacteria
gi|218886780|ref|YP_002436101.1|	YP_002436101.1	1	87	12	87	Val	-	GTA	OC	NAR	--J-	Desulfovibrio_vulgaris__Miyazaki_F_	chromosome	NC_011769	integrase family protein [Desulfovibrio vulgaris str. 'Miyazaki F']	Bacteria	Deltaproteobacteria
gi|218891236|ref|YP_002440102.1|	YP_002440102.1	1	117	131	220	Ser	-	TCA	OC	NAR	--J-	Pseudomonas_aeruginosa_LESB58	chromosome	NC_011770	site-specific recombinase	Bacteria	Gammaproteobacteria
gi|15834496|ref|NP_313269.1|	NP_313269.1	1	91	197	281	Leu	-	TTG	STI	AR	--J-	Escherichia_coli_O157H7	chromosome	NC_002695	putative integrase [Escherichia coli O157:H7 str. Sakai]	Bacteria	Gammaproteobacteria
gi|218783046|ref|YP_002434364.1|	YP_002434364.1	1	29	118	192	Val	-	GTG	OC	NAR	--J-	Desulfatibacillum_alkenivorans_AK_01	chromosome	NC_011768	integrase family protein [Desulfatibacillum alkenivorans AK-01]	Bacteria	Deltaproteobacteria
gi|126642932|ref|YP_001085916.1|	YP_001085916.1	1	482	396	482	Leu	-	TTG	STI	AR	--J-	Acinetobacter_baumannii_ATCC_17978	chromosome	NC_009085	putative integrase [Acinetobacter baumannii ATCC 17978]	Bacteria	Gammaproteobacteria
gi|218929033|ref|YP_002346908.1|	YP_002346908.1	1	238	163	238	Asn	-	AAC	STI	AR	--J-	Yersinia_pestis_CO92	chromosome	NC_003143	integrase [Yersinia pestis CO92]	Bacteria	Gammaproteobacteria
gi|253988484|ref|YP_003039840.1|	YP_003039840.1	1	166	198	274	Arg	-	AGA	STI	AR	--J-	Photorhabdus_asymbiotica	chromosome	NC_012962	putative phage integrase [Photorhabdus asymbiotica]	Bacteria	Gammaproteobacteria
gi|218928060|ref|YP_002345935.1|	YP_002345935.1	1	240	167	240	Gly	-	GGG	STI	AR	--J-	Yersinia_pestis_CO92	chromosome	NC_003143	integrase [Yersinia pestis CO92]	Bacteria	Gammaproteobacteria
gi|218928987|ref|YP_002346862.1|	YP_002346862.1	3	298	358	443	Leu	-	TTA	OC	NAR	--J-	Yersinia_pestis_CO92	chromosome	NC_003143	hypothetical protein YPO1868 [Yersinia pestis CO92]	Bacteria	Gammaproteobacteria
gi|238620037|ref|YP_002914863.1|	YP_002914863.1	1	39	596	685	Glu	-	GAA	STI	AR	--J-	Sulfolobus_islandicus_M_16_4	chromosome	NC_012726	integrase family protein [Sulfolobus islandicus M.16.4]	Archaea	Crenarchaeota
gi|189425308|ref|YP_001952485.1|	YP_001952485.1	1	119	193	278	Leu	-	TTG	OC	NAR	--J-	Geobacter_lovleyi_SZ	chromosome	NC_010814	putative transcriptional regulator, idem uniprot	Bacteria	Deltaproteobacteria
gi|161729088|ref|NP_220744.2|	NP_220744.2	1	23	502	576	Cys	-	TGC	STI	AR	-RJ-	Rickettsia_prowazekii	chromosome	NC_000963	site-specific tyrosine recombinase XerD [Rickettsia prowazekii str. Madrid E]	Bacteria	Alphaproteobacteria
gi|238028380|ref|YP_002912611.1|	YP_002912611.1	1	125	163	247	Leu	-	TTG	STI	AR	--J-	Burkholderia_glumae_BGR1	chromosome	NC_012724	Phage integrase [Burkholderia glumae BGR1]	Bacteria	Betaproteobacteria
gi|238892770|ref|YP_002917504.1|	YP_002917504.1	1	221	591	675	Leu	-	TTG	STI	AR	--J-	Klebsiella_pneumoniae_NTUH_K2044	chromosome	NC_012731	integrase [Klebsiella pneumoniae NTUH-K2044]	Bacteria	Gammaproteobacteria
gi|218702435|ref|YP_002410064.1|	YP_002410064.1	1	304	294	384	SeC(p)	-	TGA	STI	AR	--J-	Escherichia_coli_IAI39	chromosome	NC_011750	Putative prophage integrase [Escherichia coli IAI39]	Bacteria	Gammaproteobacteria
gi|238898725|ref|YP_002924406.1|	YP_002924406.1	1	32	394	470	Arg	-	AGA	OC	NAR	--J-	Candidatus_Hamiltonella_defensa_5AT__Acyrthosiphon_pisum_	chromosome	NC_012751	APSE-2 prophage; integrase [Candidatus Hamiltonella defensa 5AT (Acyrthosiphon pisum)]	Bacteria	Gammaproteobacteria
gi|238895507|ref|YP_002920242.1|	YP_002920242.1	1	162	161	236	Asn	-	AAC	STI	AR	--J-	Klebsiella_pneumoniae_NTUH_K2044	chromosome	NC_012731	integrase [Klebsiella pneumoniae NTUH-K2044]	Bacteria	Gammaproteobacteria
gi|238897122|ref|YP_002921868.1|	YP_002921868.1	1	166	294	384	SeC(p)	-	TGA	STI	AR	--J-	Klebsiella_pneumoniae_NTUH_K2044	chromosome	NC_012731	phage integrase family protein [Klebsiella pneumoniae NTUH-K2044]	Bacteria	Gammaproteobacteria
gi|23501956|ref|NP_698083.1|	NP_698083.1	1	86	305	389	Leu	-	CTC	STI	AR	--J-	Brucella_suis_1330	chromosome	NC_004310	phage integrase family site specific recombinase [Brucella suis 1330]	Bacteria	Alphaproteobacteria
gi|237803298|ref|YP_002888492.1|	YP_002888492.1	1	411	370	451	Leu	-	CTA	OC	NAR	-RJ-	Chlamydia_trachomatis_Jali20	chromosome	NC_012686	integrase/recombinase [Chlamydia trachomatis]	Bacteria	Chlamydiae/Verrucomicrobia
gi|237805218|ref|YP_002889372.1|	YP_002889372.1	1	411	370	451	Leu	-	CTA	OC	NAR	-RJ-	Chlamydia_trachomatis_B_TZ1A828_OT	chromosome	NC_012687	integrase/recombinase [Chlamydia trachomatis B/TZ1A828/OT]	Bacteria	Chlamydiae/Verrucomicrobia
gi|150004164|ref|YP_001298908.1|	YP_001298908.1	1	539	464	539	Phe	-	TTC	STI	AR	--J-	Bacteroides_vulgatus_ATCC_8482	chromosome	NC_009614	transposase [Bacteroides vulgatus ATCC 8482]	Bacteria	Bacteroidetes/Chlorobi
gi|269926673|ref|YP_003323296.1|	YP_003323296.1	1	114	114	187	Val	-	GTG	OD	AR	--J-	Thermobaculum_terrenum_ATCC_BAA_798	chromosome	NC_013525	integrase family protein [Thermobaculum terrenum ATCC BAA-798]	Bacteria	Other Bacteria
gi|237809226|ref|YP_002893666.1|	YP_002893666.1	3	303	228	303	Gly	-	GGC	STI	AR	--J-	Tolumonas_auensis_DSM_9187	chromosome	NC_012691	integrase family protein [Tolumonas auensis DSM 9187]	Bacteria	Gammaproteobacteria
gi|238025784|ref|YP_002910015.1|	YP_002910015.1	1	54	257	332	Arg	-	CGG	OC	NAR	--J-	Burkholderia_glumae_BGR1	chromosome	NC_012724	Site-specific recombinase	Bacteria	Betaproteobacteria
gi|238026834|ref|YP_002911065.1|	YP_002911065.1	1	39	284	360	Arg	-	AGA	OC	NAR	--J-	Burkholderia_glumae_BGR1	chromosome	NC_012724	Prophage integrase [Burkholderia glumae BGR1]	Bacteria	Betaproteobacteria
gi|51598171|ref|YP_072362.1|	YP_072362.1	1	340	250	340	SeC(p)	-	TGA	STI	AR	--J-	Yersinia_pseudotuberculosis_IP32953	chromosome	NC_006155	putative integrase [Yersinia pseudotuberculosis IP 32953]	Bacteria	Gammaproteobacteria
gi|237811423|ref|YP_002895874.1|	YP_002895874.1	1	164	90	164	Arg	-	AGG	STI	AR	--J-	Burkholderia_pseudomallei_MSHR346	chromosome	NC_012695	site-specific recombinase	Bacteria	Betaproteobacteria
gi|37524151|ref|NP_927495.1|	NP_927495.1	1	167	237	327	SeC(p)	-	TGA	STI	AR	--J-	Photorhabdus_luminescens	chromosome	NC_005126	hypothetical protein plu0125 [Photorhabdus luminescens subsp. laumondii TTO1]	Bacteria	Gammaproteobacteria
gi|240136837|ref|YP_002961304.1|	YP_002961304.1	1	106	149	223	Glu	-	GAA	STI	AR	--J-	Methylobacterium_extorquens_AM1	chromosome	NC_012808	hypothetical protein MexAM1_META1p0058 [Methylobacterium extorquens AM1]	Bacteria	Alphaproteobacteria
gi|124267594|ref|YP_001021598.1|	YP_001021598.1	1	313	240	313	Gly	-	GGG	STI	AR	--J-	Methylibium_petroleiphilum_PM1	chromosome	NC_008825	integrase (int) [Methylibium petroleiphilum PM1]	Bacteria	Betaproteobacteria
gi|239908837|ref|YP_002955579.1|	YP_002955579.1	2	156	79	156	Glu	-	GAA	OC	NAR	--J-	Desulfovibrio_magneticus_RS_1	chromosome	NC_012796	phage integrase family protein [Desulfovibrio magneticus RS-1]	Bacteria	Deltaproteobacteria
gi|119946113|ref|YP_943793.1|	YP_943793.1	1	173	147	222	Val	-	GTC	STI	AR	--J-	Psychromonas_ingrahamii_37	chromosome	NC_008709	phage integrase family protein [Psychromonas ingrahamii 37]	Bacteria	Gammaproteobacteria
gi|74314106|ref|YP_312525.1|	YP_312525.1	1	395	305	395	SeC(p)	-	TGA	STI	AR	--J-	Shigella_sonnei_Ss046	chromosome	NC_007384	putative integrase [Shigella sonnei Ss046]	Bacteria	Gammaproteobacteria
gi|92118826|ref|YP_578555.1|	YP_578555.1	1	82	7	82	Met	-	ATG	OC	NAR	--J-	Nitrobacter_hamburgensis_X14	chromosome	NC_007964	phage integrase [Nitrobacter hamburgensis X14]	Bacteria	Alphaproteobacteria
gi|24114927|ref|NP_709437.1|	NP_709437.1	1	276	1687	1777	SeC(p)	-	TGA	STI	AR	--J-	Shigella_flexneri_2a	chromosome	NC_004337	putative integrase [Shigella flexneri 2a str. 301]	Bacteria	Gammaproteobacteria
gi|157375603|ref|YP_001474203.1|	YP_001474203.1	1	180	90	180	Ser	-	TCA	STI	AR	--J-	Shewanella_sediminis_HAW-EB3	chromosome	NC_009831	hypothetical protein Ssed_2466 [Shewanella sediminis HAW-EB3]	Bacteria	Gammaproteobacteria
gi|24114135|ref|NP_708645.1|	NP_708645.1	1	209	136	209	Gly	-	GGG	STI	AR	--J-	Shigella_flexneri_2a	chromosome	NC_004337	putative integrase [Shigella flexneri 2a str. 301]	Bacteria	Gammaproteobacteria
gi|238899817|ref|YP_002925613.1|	YP_002925613.1	1	16	244	320	Arg	-	AGA	OC	NAR	--J-	Escherichia_coli_BW2952	chromosome	NC_012759	DLP12 prophage; putative integrase [Escherichia coli BW2952]	Bacteria	Gammaproteobacteria
gi|21232443|ref|NP_638360.1|	NP_638360.1	1	222	147	222	Lys	-	AAA	OC	NAR	--J-	Xanthomonas_campestris_ATCC_33913	chromosome	NC_003902	phage-related integrase [Xanthomonas campestris pv. campestris str. ATCC 33913]	Bacteria	Gammaproteobacteria
gi|239815285|ref|YP_002944195.1|	YP_002944195.1	2	259	183	259	Arg	-	AGA	STI	AR	--J-	Variovorax_paradoxus_S110	chromosome	NC_012791	integrase family protein [Variovorax paradoxus S110]	Bacteria	Betaproteobacteria
gi|238901521|ref|YP_002927317.1|	YP_002927317.1	1	162	77	151	Arg	-	AGG	STI	AR	--J-	Escherichia_coli_BW2952	chromosome	NC_012759	CPS-53 (KpLE1) prophage; putative prophage CPS-53 integrase [Escherichia coli BW2952]	Bacteria	Gammaproteobacteria
gi|207857416|ref|YP_002244067.1|	YP_002244067.1	2	180	1072	1147	Asn	-	AAC	STI	AR	--J-	Salmonella_enterica_serovar_Enteritidis_P125109	chromosome	NC_011294	phage integrase [Salmonella enterica subsp. enterica serovar Enteritidis str. P125109]	Bacteria	Gammaproteobacteria
gi|170081964|ref|YP_001731284.1|	YP_001731284.1	1	162	77	151	Arg	-	AGG	STI	AR	--J-	Escherichia_coli_K_12_substr__DH10B	chromosome	NC_010473	CPS-53 (KpLE1) prophage; prophage CPS-53 integrase [Escherichia coli str. K-12 substr. DH10B]	Bacteria	Gammaproteobacteria
gi|239906470|ref|YP_002953211.1|	YP_002953211.1	1	165	13	98	Leu	-	CTC	STI	AR	--J-	Desulfovibrio_magneticus_RS_1	chromosome	NC_012796	site-specific recombinase [Desulfovibrio magneticus RS-1]	Bacteria	Deltaproteobacteria
gi|239907039|ref|YP_002953780.1|	YP_002953780.1	1	140	77	153	Met	-	ATG	STI	AR	--J-	Desulfovibrio_magneticus_RS_1	chromosome	NC_012796	putative site-specific recombinase [Desulfovibrio magneticus RS-1]	Bacteria	Deltaproteobacteria
gi|148256287|ref|YP_001240872.1|	YP_001240872.1	1	228	1237	1313	Arg	-	CGA	STI	AR	--J-	Bradyrhizobium_BTAi1	chromosome	NC_009485	putative prophage integrase [Bradyrhizobium sp. BTAi1]	Bacteria	Alphaproteobacteria
gi|239906167|ref|YP_002952906.1|	YP_002952906.1	1	258	182	258	Pro	-	CCA	OC	NAR	--J-	Desulfovibrio_magneticus_RS_1	chromosome	NC_012796	putative site-specific recombinase [Desulfovibrio magneticus RS-1]	Bacteria	Deltaproteobacteria
gi|15805540|ref|NP_294236.1|	NP_294236.1	1	92	78	154	Arg	-	AGA	OC	NAR	--J-	Deinococcus_radiodurans	chromosome	NC_001263	integrase	Bacteria	Deinococcus-Thermus
gi|225869605|ref|YP_002745552.1|	YP_002745552.1	1	107	349	419	Cys	-	TGC	OC	NAR	--J-	Streptococcus_equi_4047	chromosome	NC_012471	integrase [Streptococcus equi subsp. equi 4047]	Bacteria	Firmicutes
gi|108812417|ref|YP_648184.1|	YP_648184.1	3	384	299	384	Leu	-	TTA	OC	NAR	--J-	Yersinia_pestis_Nepal516	chromosome	NC_008149	hypothetical protein YPN_2256 [Yersinia pestis Nepal516]	Bacteria	Gammaproteobacteria
gi|225852955|ref|YP_002733188.1|	YP_002733188.1	1	142	66	142	Met	-	ATG	OC	NAR	--J-	Brucella_melitensis_ATCC_23457	chromosome	NC_012441	phage integrase [Brucella melitensis ATCC 23457]	Bacteria	Alphaproteobacteria
gi|225859547|ref|YP_002741057.1|	YP_002741057.1	1	83	266	338	Lys	-	AAG	OC	NAR	--J-	Streptococcus_pneumoniae_70585	chromosome	NC_012468	integrase [Streptococcus pneumoniae 70585]	Bacteria	Firmicutes
gi|167628049|ref|YP_001678549.1|	YP_001678549.1	1	170	120	196	Val	-	GTC	STI	AR	--J-	Francisella_philomiragia_ATCC_25017	chromosome	NC_010336	phage integrase [Francisella philomiraa subsp. philomiraa ATCC 25017]	Bacteria	Gammaproteobacteria
gi|26251024|ref|NP_757064.1|	NP_757064.1	1	274	199	274	Phe	-	TTC	STI	AR	--J-	Escherichia_coli_CFT073	chromosome	NC_004431	prophage P4 integrase [Escherichia coli CFT073]	Bacteria	Gammaproteobacteria
gi|226356030|ref|YP_002785770.1|	YP_002785770.1	1	87	46	120	Val	-	GTA	OC	NAR	--J-	Deinococcus_deserti_VCD115	chromosome	NC_012526	putative phage integrase [Deinococcus deserti VCD115]	Bacteria	Deinococcus-Thermus
gi|226227698|ref|YP_002761804.1|	YP_002761804.1	1	129	57	129	Lys	-	AAA	OC	NAR	--J-	Gemmatimonas_aurantiaca_T_27	chromosome	NC_012489	hypothetical protein GAU_2292 [Gemmatimonas aurantiaca T-27]	Bacteria	Other Bacteria
gi|226306816|ref|YP_002766776.1|	YP_002766776.1	1	42	100	176	Leu	-	TTG	OC	NAR	--J-	Rhodococcus_erythropolis_PR4	chromosome	NC_012490	integrase [Rhodococcus erythropolis PR4]	Bacteria	Actinobacteria
gi|222528753|ref|YP_002572635.1|	YP_002572635.1	1	116	40	116	Pro	-	CCG	OC	NAR	--J-	Anaerocellum_thermophilum_DSM_6725	chromosome	NC_012034	integrase family protein [Anaerocellum thermophilum DSM 6725]	Bacteria	Firmicutes
gi|260845640|ref|YP_003223418.1|	YP_003223418.1	1	198	107	182	Phe	-	TTC	STI	AR	--J-	Escherichia_coli_O103_H2_12009	chromosome	NC_013353	putative integrase [Escherichia coli O103:H2 str. 12009]	Bacteria	Gammaproteobacteria
gi|224369185|ref|YP_002603349.1|	YP_002603349.1	1	92	17	92	Phe	-	TTC	OC	NAR	--J-	Desulfobacterium_autotrophicum_HRM2	chromosome	NC_012108	phage integrase protein (DNA breaking and rejoining enzyme) [Desulfobacterium autotrophicum HRM2]	Bacteria	Deltaproteobacteria
gi|222529021|ref|YP_002572903.1|	YP_002572903.1	1	185	111	185	Thr	-	ACG	OC	NAR	--J-	Anaerocellum_thermophilum_DSM_6725	chromosome	NC_012034	integrase family protein [Anaerocellum thermophilum DSM 6725]	Bacteria	Firmicutes
gi|221638486|ref|YP_002524748.1|	YP_002524748.1	1	111	35	111	Arg	-	AGA	OC	NAR	--J-	Rhodobacter_sphaeroides_KD131	chromosome	NC_011963	Tyrosine recombinase [Rhodobacter sphaeroides KD131]	Bacteria	Alphaproteobacteria
gi|224371854|ref|YP_002606020.1|	YP_002606020.1	1	143	68	143	Val	-	GTC	OC	NAR	--J-	Desulfobacterium_autotrophicum_HRM2	chromosome	NC_012108	Phage integrase family protein [Desulfobacterium autotrophicum HRM2]	Bacteria	Deltaproteobacteria
gi|22536723|ref|NP_687574.1|	NP_687574.1	1	43	112	183	Arg	-	AGG	OC	NAR	--J-	Streptococcus_agalactiae_2603	chromosome	NC_004116	prophage LambdaSa1	Bacteria	Firmicutes
gi|225852471|ref|YP_002732704.1|	YP_002732704.1	1	152	42	115	Gly	-	GGG	SIT	NAR	--J-	Brucella_melitensis_ATCC_23457	chromosome	NC_012441	phage-related integrase [Brucella melitensis ATCC 23457]	Bacteria	Alphaproteobacteria
gi|148827585|ref|YP_001292338.1|	YP_001292338.1	2	181	106	181	Lys	-	AAG	OC	NAR	--J-	Haemophilus_influenzae_PittGG	chromosome	NC_009567	hypothetical protein CGSHiGG_05060 [Haemophilus influenzae PittGG]	Bacteria	Gammaproteobacteria
gi|224990688|ref|YP_002645375.1|	YP_002645375.1	1	79	630	703	Met	-	ATG	SIT	NAR	--J-	Mycobacterium_bovis_BCG_Tokyo_172	chromosome	NC_012207	putative integrase [Mycobacterium bovis BCG str. Tokyo 172]	Bacteria	Actinobacteria
gi|110642107|ref|YP_669837.1|	YP_669837.1	1	381	102	177	Asn	-	AAC	STI	AR	--J-	Escherichia_coli_536	chromosome	NC_008253	P4-like integrase [Escherichia coli 536]	Bacteria	Gammaproteobacteria
gi|229589394|ref|YP_002871513.1|	YP_002871513.1	4	234	604	680	Asp	-	GAC	STI	AR	--J-	Pseudomonas_fluorescens_SBW25	chromosome	NC_012660	putative integrase [Pseudomonas fluorescens SBW25]	Bacteria	Gammaproteobacteria
gi|255038961|ref|YP_003089582.1|	YP_003089582.1	1	249	348	432	Ser	-	TCA	STI	AR	--J-	Dyadobacter_fermentans_DSM_18053	chromosome	NC_013037	integrase family protein [Dyadobacter fermentans DSM 18053]	Bacteria	Bacteroidetes/Chlorobi
gi|229586627|ref|YP_002845128.1|	YP_002845128.1	1	22	1719	1793	Cys	-	TGC	STI	AR	-RJ-	Rickettsia_africae_ESF_5	chromosome	NC_012633	Tyrosine recombinase XerD [Rickettsia africae ESF-5]	Bacteria	Alphaproteobacteria
gi|94971301|ref|YP_593349.1|	YP_593349.1	1	122	30	122	Ser	-	AGC	OC	NAR	--J-	Candidatus_Koribacter_versatilis_Ellin345	chromosome	NC_008009	phage integrase [Candidatus Koribacter versatilis Ellin345]	Bacteria	Acidobacteria
gi|253775107|ref|YP_003037938.1|	YP_003037938.1	1	346	262	346	Leu	-	TTG	STI	AR	--J-	Escherichia_coli_BL21_DE3_	chromosome	NC_012947	integrase family protein [Escherichia coli BL21(DE3)]	Bacteria	Gammaproteobacteria
gi|229606194|ref|YP_002876842.1|	YP_002876842.1	1	166	146	221	Met	-	ATG	STI	AR	--J-	Vibrio_cholerae_MJ_1236	chromosome	NC_012668	phage integrase [Vibrio cholerae MJ-1236]	Bacteria	Gammaproteobacteria
gi|23501849|ref|NP_697976.1|	NP_697976.1	1	152	42	115	Gly	-	GGG	SIT	NAR	--J-	Brucella_suis_1330	chromosome	NC_004310	phage integrase family site specific recombinase [Brucella suis 1330]	Bacteria	Alphaproteobacteria
gi|229607714|ref|YP_002878362.1|	YP_002878362.1	1	401	314	401	Ser	-	TCC	STI	AR	--J-	Vibrio_cholerae_MJ_1236	chromosome	NC_012668	phage integrase [Vibrio cholerae MJ-1236]	Bacteria	Gammaproteobacteria
gi|119897067|ref|YP_932280.1|	YP_932280.1	1	173	97	173	Met	-	ATG	STI	AR	--J-	Azoarcus_BH72	chromosome	NC_008702	putative integrase [Azoarcus sp. BH72]	Bacteria	Betaproteobacteria
gi|197287280|ref|YP_002153152.1|	YP_002153152.1	1	189	1473	1557	Leu	-	TTG	STI	AR	--J-	Proteus_mirabilis	chromosome	NC_010554	prophage integrase [Proteus mirabilis HI4320]	Bacteria	Gammaproteobacteria
gi|226944155|ref|YP_002799228.1|	YP_002799228.1	1	72	83	159	Pro	-	CCC	OC	NAR	--J-	Azotobacter_vinelandii_DJ	chromosome	NC_012560	Phage integrase [Azotobacter vinelandii DJ]	Bacteria	Gammaproteobacteria
gi|226945708|ref|YP_002800781.1|	YP_002800781.1	1	444	369	444	Lys	-	AAA	OC	NAR	--J-	Azotobacter_vinelandii_DJ	chromosome	NC_012560	phage integrase [Azotobacter vinelandii DJ]	Bacteria	Gammaproteobacteria
gi|226940657|ref|YP_002795731.1|	YP_002795731.1	1	580	496	580	Leu	-	TTA	STI	AR	--J-	Laribacter_hongkongensis_HLHK9	chromosome	NC_012559	CP4 integrase protein [Laribacter hongkongensis HLHK9]	Bacteria	Betaproteobacteria
gi|146302080|ref|YP_001196671.1|	YP_001196671.1	1	292	892	972	Tyr	-	TAC	STI	AR	--J-	Flavobacterium_johnsoniae_UW101	chromosome	NC_009441	phage integrase family protein [Flavobacterium johnsoniae UW101]	Bacteria	Bacteroidetes/Chlorobi
gi|226946088|ref|YP_002801161.1|	YP_002801161.1	1	175	112	198	Leu	-	TTG	STI	AR	--J-	Azotobacter_vinelandii_DJ	chromosome	NC_012560	Phage integrase [Azotobacter vinelandii DJ]	Bacteria	Gammaproteobacteria
gi|227830895|ref|YP_002832675.1|	YP_002832675.1	1	158	51	124	His	-	CAC	STI	AR	--J-	Sulfolobus_islandicus_L_S_2_15	chromosome	NC_012589	integrase family protein [Sulfolobus islandicus L.S.2.15]	Archaea	Crenarchaeota
gi|229579391|ref|YP_002837789.1|	YP_002837789.1	1	39	756	845	Glu	-	GAA	STI	AR	--J-	Sulfolobus_islandicus_Y_G_57_14	chromosome	NC_012622	integrase family protein [Sulfolobus islandicus Y.G.57.14]	Archaea	Crenarchaeota
gi|251791278|ref|YP_003005999.1|	YP_003005999.1	1	305	221	305	Leu	-	TTG	STI	AR	--J-	Dickeya_zeae_Ech1591	chromosome	NC_012912	integrase family protein [Dickeya zeae Ech1591]	Bacteria	Gammaproteobacteria
gi|227830836|ref|YP_002832616.1|	YP_002832616.1	1	100	28	102	Val	-	GTC	STI	AR	--JB	Sulfolobus_islandicus_L_S_2_15	chromosome	NC_012589	helix-turn-helix domain protein, idem Uniprot [Sulfolobus islandicus L.S.2.15]	Archaea	Crenarchaeota
gi|78047817|ref|YP_363992.1|	YP_363992.1	1	226	38	113	Gly	-	GGC	STI	AR	--J-	Xanthomonas_campestris_vesicatoria_85-10	chromosome	NC_007508	phage-related integrase [Xanthomonas campestris pv. vesicatoria str. 85-10]	Bacteria	Gammaproteobacteria
gi|78049466|ref|YP_365641.1|	YP_365641.1	1	142	67	142	Met	-	ATG	OC	NAR	--J-	Xanthomonas_campestris_vesicatoria_85-10	chromosome	NC_007508	putative phage-related integrase (fragment) [Xanthomonas campestris pv. vesicatoria str. 85-10]	Bacteria	Gammaproteobacteria
gi|78186473|ref|YP_374516.1|	YP_374516.1	1	208	12	88	Lys	-	AAA	SIT	NAR	-RJ-	Chlorobium_luteolum_DSM_273	chromosome	NC_007512	tyrosine recombinase XerD [Chlorobium luteolum DSM 273]	Bacteria	Bacteroidetes/Chlorobi
gi|34496106|ref|NP_900321.1|	NP_900321.1	1	263	179	263	Leu	-	TTG	STI	AR	--J-	Chromobacterium_violaceum	chromosome	NC_005085	prophage CP4-like integrase [Chromobacterium violaceum ATCC 12472]	Bacteria	Betaproteobacteria
gi|261821183|ref|YP_003259289.1|	YP_003259289.1	1	265	189	265	Pro	-	CCC	STI	AR	--J-	Pectobacterium_wasabiae_WPP163	chromosome	NC_013421	integrase family protein [Pectobacterium wasabiae WPP163]	Bacteria	Gammaproteobacteria
gi|187929362|ref|YP_001899849.1|	YP_001899849.1	1	150	76	165	Ser	-	TCA	STI	AR	--J-	Ralstonia_pickettii_12J	chromosome	NC_010682	integrase family protein [Ralstonia pickettii 12J]	Bacteria	Betaproteobacteria
gi|78356773|ref|YP_388222.1|	YP_388222.1	1	97	331	426	Ser	-	TCG	STI	AR	--J-	Desulfovibrio_desulfuricans_G20	chromosome	NC_007519	hypothetical protein Dde_1730 [Desulfovibrio desulfuricans subsp. desulfuricans str. G20]	Bacteria	Deltaproteobacteria
gi|220922617|ref|YP_002497919.1|	YP_002497919.1	1	166	91	166	Lys	-	AAA	OC	NAR	--J-	Methylobacterium_nodulans_ORS_2060	chromosome	NC_011894	integrase family protein [Methylobacterium nodulans ORS 2060]	Bacteria	Alphaproteobacteria
gi|78223482|ref|YP_385229.1|	YP_385229.1	1	229	1398	1468	Ser	-	TCG	OD	AR	--J-	Geobacter_metallireducens_GS-15	chromosome	NC_007517	Phage integrase [Geobacter metallireducens GS-15]	Bacteria	Deltaproteobacteria
gi|188583070|ref|YP_001926515.1|	YP_001926515.1	1	134	134	208	Gly	Pseudo	GGC	OD	AR	--J-	Methylobacterium_populi_BJ001	chromosome	NC_010725	integrase family protein [Methylobacterium populi BJ001]	Bacteria	Alphaproteobacteria
gi|77747828|ref|NP_636967.2|	NP_636967.2	1	156	174	263	Ser	-	TCA	STI	AR	--J-	Xanthomonas_campestris_ATCC_33913	chromosome	NC_003902	phage-related integrase [Xanthomonas campestris pv. campestris str. ATCC 33913]	Bacteria	Gammaproteobacteria
gi|110680259|ref|YP_683266.1|	YP_683266.1	1	67	287	376	Ser	-	AGC	STI	AR	--J-	Roseobacter_denitrificans_OCh_114	chromosome	NC_008209	phage integrase family site specific recombinase [Roseobacter denitrificans OCh 114]	Bacteria	Alphaproteobacteria
gi|78045063|ref|YP_359695.1|	YP_359695.1	1	148	74	148	Thr	-	ACG	STI	AR	-RJ-	Carboxydothermus_hydrogenoformans_Z-2901	chromosome	NC_007503	phage integrase family site specific recombinase [Carboxydothermus hydrogenoformans Z-2901]	Bacteria	Firmicutes
gi|77748559|ref|NP_641445.2|	NP_641445.2	1	251	159	251	Ser	-	TCC	STI	AR	--J-	Xanthomonas_citri	chromosome	NC_003919	integrase [Xanthomonas axonopodis pv. citri str. 306]	Bacteria	Gammaproteobacteria
gi|145592624|ref|YP_001156921.1|	YP_001156921.1	1	91	375	448	Gly	-	GGG	OC	NAR	--J-	Salinispora_tropica_CNB-440	chromosome	NC_009380	phage integrase family protein [Salinispora tropica CNB-440]	Bacteria	Actinobacteria
gi|78046648|ref|YP_362823.1|	YP_362823.1	1	89	199	289	Ser	-	TCG	STI	AR	--J-	Xanthomonas_campestris_vesicatoria_85-10	chromosome	NC_007508	putative integrase [Xanthomonas campestris pv. vesicatoria str. 85-10]	Bacteria	Gammaproteobacteria
gi|78047404|ref|YP_363579.1|	YP_363579.1	1	31	31	107	Arg	-	AGG	OD	AR	--J-	Xanthomonas_campestris_vesicatoria_85-10	chromosome	NC_007508	putative integrase/recombinase [Xanthomonas campestris pv. vesicatoria str. 85-10]	Bacteria	Gammaproteobacteria
gi|15802894|ref|NP_288921.1|	NP_288921.1	1	126	77	151	Arg	-	AGG	STI	AR	--J-	Escherichia_coli_O157H7_EDL933	chromosome	NC_002655	putative prophage integrase [Escherichia coli O157:H7 EDL933]	Bacteria	Gammaproteobacteria
gi|147668708|ref|YP_001213526.1|	YP_001213526.1	1	38	107	182	Ala	-	GCC	STI	AR	-RJ-	Dehalococcoides_BAV1	chromosome	NC_009455	phage integrase family protein [Dehalococcoides sp. BAV1]	Bacteria	Chloroflexi
gi|94990887|ref|YP_598987.1|	YP_598987.1	1	76	168	238	Thr	-	ACC	OC	NAR	--J-	Streptococcus_pyogenes_MGAS10270	chromosome	NC_008022	DNA integration/recombination/inversion protein [Streptococcus pyogenes MGAS10270]	Bacteria	Firmicutes
gi|82699922|ref|YP_414496.1|	YP_414496.1	1	86	305	388	Leu	-	CTC	STI	AR	--J-	Brucella_melitensis_biovar_Abortus	chromosome	NC_007618	Phage integrase [Brucella melitensis biovar Abortus 2308]	Bacteria	Alphaproteobacteria
gi|157828362|ref|YP_001494604.1|	YP_001494604.1	1	22	1714	1788	Cys	-	TGC	STI	AR	-RJ-	Rickettsia_rickettsii_Sheila_Smith	chromosome	NC_009882	site-specific tyrosine recombinase XerD [Rickettsia rickettsii str. 'Sheila Smith']	Bacteria	Alphaproteobacteria
gi|157738304|ref|YP_001490988.1|	YP_001490988.1	3	223	443	518	Cys	-	TGC	STI	AR	--J-	Arcobacter_butzleri_RM4018	chromosome	NC_009850	phage integrase [Arcobacter butzleri RM4018]	Bacteria	Epsilonproteobacteria
gi|217963765|ref|YP_002349443.1|	YP_002349443.1	1	226	143	226	Leu	-	CTC	STI	AR	--J-	Listeria_monocytogenes_HCC23	chromosome	NC_011660	integrase/recombinase	Bacteria	Firmicutes
gi|82751481|ref|YP_417222.1|	YP_417222.1	8	247	156	247	Ser	-	TCC	OC	NAR	--J-	Staphylococcus_aureus_RF122	chromosome	NC_007622	integrase [Staphylococcus aureus RF122]	Bacteria	Firmicutes
gi|13476600|ref|NP_108170.1|	NP_108170.1	2	88	577	653	Arg	-	AGA	OC	NAR	--J-	Mesorhizobium_loti	chromosome	NC_002678	integrase [Mesorhizobium loti MAFF303099]	Bacteria	Alphaproteobacteria
gi|83590631|ref|YP_430640.1|	YP_430640.1	1	134	35	123	Leu	-	TTA	OC	NAR	--J-	Moorella_thermoacetica_ATCC_39073	chromosome	NC_007644	Phage integrase [Moorella thermoacetica ATCC 39073]	Bacteria	Firmicutes
gi|91211217|ref|YP_541203.1|	YP_541203.1	1	162	328	403	Asn	-	AAC	STI	AR	--J-	Escherichia_coli_UTI89	chromosome	NC_007946	prophage P4 integrase [Escherichia coli UTI89]	Bacteria	Gammaproteobacteria
gi|83313386|ref|YP_423650.1|	YP_423650.1	1	124	226	302	Arg	-	AGG	STI	AR	--J-	Magnetospirillum_magneticum_AMB-1	chromosome	NC_007626	hypothetical protein amb4287 [Magnetospirillum magneticum AMB-1]	Bacteria	Alphaproteobacteria
gi|218705466|ref|YP_002412985.1|	YP_002412985.1	1	162	102	177	Asn	-	AAC	STI	AR	--J-	Escherichia_coli_UMN026	chromosome	NC_011751	integrase [Escherichia coli UMN026]	Bacteria	Gammaproteobacteria
gi|220909448|ref|YP_002484759.1|	YP_002484759.1	1	314	666	739	Pro	-	CCG	OD	AR	--J-	Cyanothece_PCC_7425	chromosome	NC_011884	integrase family protein [Cyanothece sp. PCC 7425]	Bacteria	Cyanobacteria
gi|24373917|ref|NP_717960.1|	NP_717960.1	1	784	694	784	Ser	-	TCA	OC	NAR	--J-	Shewanella_oneidensis	chromosome	NC_004347	phage integrase family site specific recombinase [Shewanella oneidensis MR-1]	Bacteria	Gammaproteobacteria
gi|82543521|ref|YP_407468.1|	YP_407468.1	1	118	29	118	Ser	-	TCG	OC	NAR	--J-	Shigella_boydii_Sb227	chromosome	NC_007613	putative integrase for prophage [Shigella boydii Sb227]	Bacteria	Gammaproteobacteria
gi|78777815|ref|YP_394130.1|	YP_394130.1	2	56	270	345	Phe	-	TTC	STI	AR	--J-	Thiomicrospira_denitrificans_ATCC_33889	chromosome	NC_007575	Phage integrase [Sulfurimonas denitrificans DSM 1251]	Bacteria	Epsilonproteobacteria
gi|78778767|ref|YP_396879.1|	YP_396879.1	2	564	493	564	Thr	-	ACC	STI	AR	--J-	Prochlorococcus_marinus_MIT_9312	chromosome	NC_007577	putative site-specific integrase/recombinase [Prochlorococcus marinus str. MIT 9312]	Bacteria	Cyanobacteria
gi|82543731|ref|YP_407678.1|	YP_407678.1	1	162	875	950	Asn	-	AAC	STI	AR	--J-	Shigella_boydii_Sb227	chromosome	NC_007613	putative P4-type integrase [Shigella boydii Sb227]	Bacteria	Gammaproteobacteria
gi|82546619|ref|YP_410566.1|	YP_410566.1	1	198	108	183	Phe	-	TTC	STI	AR	--J-	Shigella_boydii_Sb227	chromosome	NC_007613	putative P4-type integrase [Shigella boydii Sb227]	Bacteria	Gammaproteobacteria
gi|82699825|ref|YP_414399.1|	YP_414399.1	1	152	42	115	Gly	-	GGG	SIT	NAR	--J-	Brucella_melitensis_biovar_Abortus	chromosome	NC_007618	Phage integrase [Brucella melitensis biovar Abortus 2308]	Bacteria	Alphaproteobacteria
gi|71906427|ref|YP_284014.1|	YP_284014.1	1	83	47	120	Thr	-	ACA	STI	AR	--J-	Dechloromonas_aromatica_RCB	chromosome	NC_007298	Phage integrase [Dechloromonas aromatica RCB]	Bacteria	Betaproteobacteria
gi|220925261|ref|YP_002500563.1|	YP_002500563.1	1	161	86	161	Met	-	ATG	STI	AR	--J-	Methylobacterium_nodulans_ORS_2060	chromosome	NC_011894	integrase family protein [Methylobacterium nodulans ORS 2060]	Bacteria	Alphaproteobacteria
gi|71906937|ref|YP_284524.1|	YP_284524.1	1	114	29	116	Ser	-	TCG	STI	AR	--J-	Dechloromonas_aromatica_RCB	chromosome	NC_007298	Phage integrase [Dechloromonas aromatica RCB]	Bacteria	Betaproteobacteria
gi|66768323|ref|YP_243085.1|	YP_243085.1	1	239	123	198	Gly	-	GGC	OD	AR	--J-	Xanthomonas_campestris_8004	chromosome	NC_007086	phage-related integrase [Xanthomonas campestris pv. campestris str. 8004]	Bacteria	Gammaproteobacteria
gi|72160618|ref|YP_288275.1|	YP_288275.1	1	215	41	116	Thr	-	ACA	STI	AR	--J-	Thermobifida_fusca_YX	chromosome	NC_007333	site-specific recombinase XerD [Thermobifida fusca YX]	Bacteria	Actinobacteria
gi|71908317|ref|YP_285904.1|	YP_285904.1	1	249	165	249	Leu	-	CTA	STI	AR	--J-	Dechloromonas_aromatica_RCB	chromosome	NC_007298	Phage integrase [Dechloromonas aromatica RCB]	Bacteria	Betaproteobacteria
gi|197119440|ref|YP_002139867.1|	YP_002139867.1	1	83	9	83	Gly	-	GGC	OC	NAR	--JB	Geobacter_bemidjiensis_Bem	chromosome	NC_011146	integrase family protein [Geobacter bemidjiensis Bem]	Bacteria	Deltaproteobacteria
gi|51245456|ref|YP_065340.1|	YP_065340.1	1	296	210	296	Leu	-	TTA	STI	AR	--J-	Desulfotalea_psychrophila_LSv54	chromosome	NC_006138	integrase/recombinase [Desulfotalea psychrophila LSv54]	Bacteria	Deltaproteobacteria
gi|74312864|ref|YP_311283.1|	YP_311283.1	1	162	77	151	Arg	-	AGG	STI	AR	--J-	Shigella_sonnei_Ss046	chromosome	NC_007384	putative prophage Sf6-like integrase [Shigella sonnei Ss046]	Bacteria	Gammaproteobacteria
gi|240140416|ref|YP_002964895.1|	YP_002964895.1	1	138	140	229	Ser	-	TCA	STI	AR	--J-	Methylobacterium_extorquens_AM1	chromosome	NC_012808	hypothetical protein MexAM1_META1p3934 [Methylobacterium extorquens AM1]	Bacteria	Alphaproteobacteria
gi|73542051|ref|YP_296571.1|	YP_296571.1	1	168	446	520	Arg	-	AGG	STI	AR	--J-	Ralstonia_eutropha_JMP134	chromosome	NC_007347	Phage integrase [Ralstonia eutropha JMP134]	Bacteria	Betaproteobacteria
gi|73662951|ref|YP_301732.1|	YP_301732.1	1	207	131	207	Arg	-	AGA	OC	NAR	--J-	Staphylococcus_saprophyticus	chromosome	NC_007350	hypothetical protein SSP1642 [Staphylococcus saprophyticus subsp. saprophyticus ATCC 15305]	Bacteria	Firmicutes
gi|229592463|ref|YP_002874582.1|	YP_002874582.1	1	70	110	194	Leu	-	TTG	STI	AR	--J-	Pseudomonas_fluorescens_SBW25	chromosome	NC_012660	putative integrase [Pseudomonas fluorescens SBW25]	Bacteria	Gammaproteobacteria
gi|71281018|ref|YP_269617.1|	YP_269617.1	1	166	128	204	Val	-	GTC	STI	AR	--J-	Colwellia_psychrerythraea_34H	chromosome	NC_003910	phage integrase family site specific recombinase [Colwellia psychrerythraea 34H]	Bacteria	Gammaproteobacteria
gi|13477010|ref|NP_108580.1|	NP_108580.1	2	99	347	422	Val	-	GTA	OC	NAR	--J-	Mesorhizobium_loti	chromosome	NC_002678	integrase [Mesorhizobium loti MAFF303099]	Bacteria	Alphaproteobacteria
gi|71065446|ref|YP_264173.1|	YP_264173.1	1	252	166	252	Leu	-	TTG	STI	AR	--J-	Psychrobacter_arcticum_273-4	chromosome	NC_007204	phage integrase [Psychrobacter arcticus 273-4]	Bacteria	Gammaproteobacteria
gi|71065925|ref|YP_264652.1|	YP_264652.1	1	184	84	160	Met	-	ATG	STI	AR	--J-	Psychrobacter_arcticum_273-4	chromosome	NC_007204	phage integrase [Psychrobacter arcticus 273-4]	Bacteria	Gammaproteobacteria
gi|71736174|ref|YP_275902.1|	YP_275902.1	2	394	318	394	Pro	-	CCA	OC	NAR	--JB	Pseudomonas_syringae_phaseolicola_1448A	chromosome	NC_005773	hypothetical protein PSPPH_3760 [Pseudomonas syringae pv. phaseolicola 1448A]	Bacteria	Gammaproteobacteria
gi|82544593|ref|YP_408540.1|	YP_408540.1	1	296	220	296	Pro	-	CCC	STI	AR	--J-	Shigella_boydii_Sb227	chromosome	NC_007613	putative CP4-57-type integrase [Shigella boydii Sb227]	Bacteria	Gammaproteobacteria
gi|71906676|ref|YP_284263.1|	YP_284263.1	2	80	186	261	Gly	-	GGC	OC	NAR	--J-	Dechloromonas_aromatica_RCB	chromosome	NC_007298	Phage integrase [Dechloromonas aromatica RCB]	Bacteria	Betaproteobacteria
gi|218690015|ref|YP_002398227.1|	YP_002398227.1	1	181	6	81	Asn	-	AAC	STI	AR	--J-	Escherichia_coli_ED1a	chromosome	NC_011745	Prophage integrase [Escherichia coli ED1a]	Bacteria	Gammaproteobacteria
gi|71903965|ref|YP_280768.1|	YP_280768.1	1	76	183	253	Thr	-	ACC	OC	NAR	--J-	Streptococcus_pyogenes_MGAS6180	chromosome	NC_007296	DNA integration/recombination/invertion protein [Streptococcus pyogenes MGAS6180]	Bacteria	Firmicutes
gi|77165703|ref|YP_344228.1|	YP_344228.1	1	204	157	228	Ser	-	TCG	OD	AR	--J-	Nitrosococcus_oceani_ATCC_19707	chromosome	NC_007484	Phage integrase [Nitrosococcus oceani ATCC 19707]	Bacteria	Gammaproteobacteria
gi|77462513|ref|YP_352017.1|	YP_352017.1	1	141	66	141	Met	-	ATG	OC	NAR	--J-	Rhodobacter_sphaeroides_2_4_1	chromosome	NC_007493	integrase/recombinase [Rhodobacter sphaeroides 2.4.1]	Bacteria	Alphaproteobacteria
gi|77462632|ref|YP_352136.1|	YP_352136.1	1	111	35	111	Arg	-	AGA	OC	NAR	--J-	Rhodobacter_sphaeroides_2_4_1	chromosome	NC_007493	putative tyrosine recombinase [Rhodobacter sphaeroides 2.4.1]	Bacteria	Alphaproteobacteria
gi|21221683|ref|NP_627462.1|	NP_627462.1	1	69	290	365	Arg	-	AGG	OC	NAR	--J-	Streptomyces_coelicolor	chromosome	NC_003888	integrase [Streptomyces coelicolor A3(2)]	Bacteria	Actinobacteria
gi|77462207|ref|YP_351711.1|	YP_351711.1	1	107	32	107	Arg	-	AGG	OC	NAR	--J-	Rhodobacter_sphaeroides_2_4_1	chromosome	NC_007493	integrase/recombinase [Rhodobacter sphaeroides 2.4.1]	Bacteria	Alphaproteobacteria
gi|89107403|ref|AP_001183.1|	AP_001183.1	1	16	244	320	Arg	-	AGA	OC	NAR	--J-	Escherichia_coli_K_12_substr__W3110	chromosome	AC_000091	predicted integrase [Escherichia coli str. K-12 substr. W3110]	Bacteria	Gammaproteobacteria
gi|77465317|ref|YP_354820.1|	YP_354820.1	1	174	255	344	Ser	-	TCA	STI	AR	--J-	Rhodobacter_sphaeroides_2_4_1	chromosome	NC_007494	phage integrase family protein [Rhodobacter sphaeroides 2.4.1]	Bacteria	Alphaproteobacteria
gi|218667294|ref|YP_002425983.1|	YP_002425983.1	1	20	161	235	Val	-	GTG	OC	NAR	--J-	Acidithiobacillus_ferrooxidans_ATCC_23270	chromosome	NC_011761	site-specific recombinase	Bacteria	Gammaproteobacteria
gi|77463785|ref|YP_353289.1|	YP_353289.1	1	143	143	214	Ser	-	TCG	OD	AR	--J-	Rhodobacter_sphaeroides_2_4_1	chromosome	NC_007493	phage-related integrase [Rhodobacter sphaeroides 2.4.1]	Bacteria	Alphaproteobacteria
gi|77464175|ref|YP_353679.1|	YP_353679.1	1	81	139	215	Arg	-	CGG	OC	NAR	--JB	Rhodobacter_sphaeroides_2_4_1	chromosome	NC_007493	hypothetical protein RSP_0604 [Rhodobacter sphaeroides 2.4.1]	Bacteria	Alphaproteobacteria
gi|74317589|ref|YP_315329.1|	YP_315329.1	1	150	156	231	Asn	-	AAC	STI	AR	--J-	Thiobacillus_denitrificans_ATCC_25259	chromosome	NC_007404	site-specific integrase/recombinase [Thiobacillus denitrificans ATCC 25259]	Bacteria	Betaproteobacteria
gi|114797188|ref|YP_760435.1|	YP_760435.1	1	249	175	249	Phe	-	TTC	STI	AR	--J-	Hyphomonas_neptunium_ATCC_15444	chromosome	NC_008358	phage integrase family site specific recombinase [Hyphomonas neptunium ATCC 15444]	Bacteria	Alphaproteobacteria
gi|75675679|ref|YP_318100.1|	YP_318100.1	1	73	73	162	Ser	-	TCA	SIT	NAR	--J-	Nitrobacter_winogradskyi_Nb-255	chromosome	NC_007406	phage integrase [Nitrobacter winogradskyi Nb-255]	Bacteria	Alphaproteobacteria
gi|74318023|ref|YP_315763.1|	YP_315763.1	1	210	135	210	Arg	-	AGG	STI	AR	--J-	Thiobacillus_denitrificans_ATCC_25259	chromosome	NC_007404	cp4-like integrase protein [Thiobacillus denitrificans ATCC 25259]	Bacteria	Betaproteobacteria
gi|74318091|ref|YP_315831.1|	YP_315831.1	1	154	68	154	Leu	-	TTG	STI	AR	--J-	Thiobacillus_denitrificans_ATCC_25259	chromosome	NC_007404	putative integrase prophage protein [Thiobacillus denitrificans ATCC 25259]	Bacteria	Betaproteobacteria
gi|75909442|ref|YP_323738.1|	YP_323738.1	1	179	569	639	Gly	-	GGA	STI	AR	--JB	Anabaena_variabilis_ATCC_29413	chromosome	NC_007413	Phage integrase [Anabaena variabilis ATCC 29413]	Bacteria	Cyanobacteria
gi|76811651|ref|YP_332380.1|	YP_332380.1	1	282	206	282	Met	-	ATG	STI	AR	--J-	Burkholderia_pseudomallei_1710b	chromosome	NC_007434	putative phage-related integrase [Burkholderia pseudomallei 1710b]	Bacteria	Betaproteobacteria
gi|167034469|ref|YP_001669700.1|	YP_001669700.1	1	147	71	147	Pro	-	CCC	OC	NAR	--J-	Pseudomonas_putida_GB_1	chromosome	NC_010322	integrase family protein [Pseudomonas putida GB-1]	Bacteria	Gammaproteobacteria
gi|76809985|ref|YP_332701.1|	YP_332701.1	1	224	150	224	Arg	-	AGG	STI	AR	--J-	Burkholderia_pseudomallei_1710b	chromosome	NC_007434	prophage CP4-like integrase [Burkholderia pseudomallei 1710b]	Bacteria	Betaproteobacteria
gi|113868436|ref|YP_726925.1|	YP_726925.1	1	154	90	164	Val	-	GTG	STI	AR	--J-	Ralstonia_eutropha_H16	chromosome	NC_008313	phage integrase family protein [Ralstonia eutropha H16]	Bacteria	Betaproteobacteria
gi|158422452|ref|YP_001523744.1|	YP_001523744.1	1	168	163	237	Thr	-	ACA	SIT	NAR	-RJ-	Azorhizobium_caulinodans_ORS_571	chromosome	NC_009937	phage integrase [Azorhizobium caulinodans ORS 571]	Bacteria	Alphaproteobacteria
gi|91782715|ref|YP_557921.1|	YP_557921.1	1	75	62	152	Ser	-	TCC	OC	NAR	--J-	Burkholderia_xenovorans_LB400	chromosome	NC_007951	putative phage integrase [Burkholderia xenovorans LB400]	Bacteria	Betaproteobacteria
gi|91211645|ref|YP_541631.1|	YP_541631.1	1	126	77	151	Arg	-	AGG	STI	AR	--J-	Escherichia_coli_UTI89	chromosome	NC_007946	prophage integrase [Escherichia coli UTI89]	Bacteria	Gammaproteobacteria
gi|114331732|ref|YP_747954.1|	YP_747954.1	1	172	176	268	Ser	-	TCG	STI	AR	--J-	Nitrosomonas_eutropha_C71	chromosome	NC_008344	phage integrase family protein [Nitrosomonas eutropha C91]	Bacteria	Betaproteobacteria
gi|57234825|ref|YP_181071.1|	YP_181071.1	1	143	68	143	Ala	-	GCA	STI	AR	--J-	Dehalococcoides_ethenogenes_195	chromosome	NC_002936	phage integrase family site specific recombinase [Dehalococcoides ethenogenes 195]	Bacteria	Chloroflexi
gi|91787470|ref|YP_548422.1|	YP_548422.1	1	788	713	788	Thr	-	ACG	STI	AR	--J-	Polaromonas_JS666	chromosome	NC_007948	phage integrase [Polaromonas sp. JS666]	Bacteria	Betaproteobacteria
gi|91787830|ref|YP_548782.1|	YP_548782.1	1	159	86	159	Gly	-	GGG	STI	AR	--J-	Polaromonas_JS666	chromosome	NC_007948	putative integrase [Polaromonas sp. JS666]	Bacteria	Betaproteobacteria
gi|162418700|ref|YP_001608430.1|	YP_001608430.1	1	257	167	257	SeC(p)	-	TGA	STI	AR	--J-	Yersinia_pestis_Angola	chromosome	NC_010159	phage integrase family site specific recombinase [Yersinia pestis Angola]	Bacteria	Gammaproteobacteria
gi|91784695|ref|YP_559901.1|	YP_559901.1	1	303	228	303	Gly	-	GGC	STI	AR	--J-	Burkholderia_xenovorans_LB400	chromosome	NC_007951	putative phage integrase [Burkholderia xenovorans LB400]	Bacteria	Betaproteobacteria
gi|15645623|ref|NP_207799.1|	NP_207799.1	1	1191	1191	1268	Pro	-	CCC	OD	AR	--J-	Helicobacter_pylori_26695	chromosome	NC_000915	site-specific recombinase [Helicobacter pylori 26695]	Bacteria	Epsilonproteobacteria
gi|89901810|ref|YP_524281.1|	YP_524281.1	1	151	113	188	Lys	-	AAG	STI	AR	--J-	Rhodoferax_ferrireducens_T118	chromosome	NC_007908	phage integrase [Rhodoferax ferrireducens T118]	Bacteria	Betaproteobacteria
gi|70606449|ref|YP_255319.1|	YP_255319.1	1	185	111	185	Val	-	GTA	STI	AR	--J-	Sulfolobus_acidocaldarius_DSM_639	chromosome	NC_007181	pNOB8-type integrase [Sulfolobus acidocaldarius DSM 639]	Archaea	Crenarchaeota
gi|89894954|ref|YP_518441.1|	YP_518441.1	1	212	126	212	Leu	-	CTG	OC	NAR	--J-	Desulfitobacterium_hafniense_Y51	chromosome	NC_007907	hypothetical protein DSY2208 [Desulfitobacterium hafniense Y51]	Bacteria	Firmicutes
gi|89900148|ref|YP_522619.1|	YP_522619.1	1	187	39	131	Ser	-	AGC	STI	AR	--J-	Rhodoferax_ferrireducens_T118	chromosome	NC_007908	phage integrase [Rhodoferax ferrireducens T118]	Bacteria	Betaproteobacteria
gi|90422150|ref|YP_530520.1|	YP_530520.1	1	178	210	294	Leu	-	TTG	STI	AR	--J-	Rhodopseudomonas_palustris_BisB18	chromosome	NC_007925	phage integrase [Rhodopseudomonas palustris BisB18]	Bacteria	Alphaproteobacteria
gi|114328466|ref|YP_745623.1|	YP_745623.1	3	381	305	381	Met	-	ATG	STI	AR	--J-	Granulobacter_bethesdensis_CGDNIH1	chromosome	NC_008343	DNA integration/recombination/inversion protein [Granulibacter bethesdensis CGDNIH1]	Bacteria	Alphaproteobacteria
gi|91211193|ref|YP_541179.1|	YP_541179.1	1	381	102	177	Asn	-	AAC	STI	AR	--J-	Escherichia_coli_UTI89	chromosome	NC_007946	putative integrase [Escherichia coli UTI89]	Bacteria	Gammaproteobacteria
gi|90425993|ref|YP_534363.1|	YP_534363.1	1	252	163	252	Ser	-	TCC	STI	AR	--J-	Rhodopseudomonas_palustris_BisB18	chromosome	NC_007925	phage integrase [Rhodopseudomonas palustris BisB18]	Bacteria	Alphaproteobacteria
gi|91205817|ref|YP_538172.1|	YP_538172.1	1	94	20	94	Cys	-	TGC	STI	AR	-RJ-	Rickettsia_bellii_RML369-C	chromosome	NC_007940	site-specific tyrosine recombinase XerD [Rickettsia bellii RML369-C]	Bacteria	Alphaproteobacteria
gi|94968162|ref|YP_590210.1|	YP_590210.1	1	13	89	164	Thr	-	ACG	OC	NAR	--J-	Candidatus_Koribacter_versatilis_Ellin345	chromosome	NC_008009	phage integrase [Candidatus Koribacter versatilis Ellin345]	Bacteria	Acidobacteria
gi|227081905|ref|YP_002810456.1|	YP_002810456.1	1	313	213	300	Ser	-	TCC	STI	AR	--J-	Vibrio_cholerae_M66_2	chromosome	NC_012578	integrase	Bacteria	Gammaproteobacteria
gi|78047253|ref|YP_363428.1|	YP_363428.1	1	88	370	459	Ser	-	TCA	STI	AR	--J-	Xanthomonas_campestris_vesicatoria_85-10	chromosome	NC_007508	phage-related integrase [Xanthomonas campestris pv. vesicatoria str. 85-10]	Bacteria	Gammaproteobacteria
gi|94969096|ref|YP_591144.1|	YP_591144.1	1	214	137	214	Glu	-	GAA	OC	NAR	--J-	Candidatus_Koribacter_versatilis_Ellin345	chromosome	NC_008009	phage integrase [Candidatus Koribacter versatilis Ellin345]	Bacteria	Acidobacteria
gi|229587755|ref|YP_002869874.1|	YP_002869874.1	1	245	169	245	Arg	-	CGG	STI	AR	--J-	Pseudomonas_fluorescens_SBW25	chromosome	NC_012660	putative phage integrase [Pseudomonas fluorescens SBW25]	Bacteria	Gammaproteobacteria
gi|94992989|ref|YP_601088.1|	YP_601088.1	1	134	48	134	Ser	-	TCC	OC	NAR	--J-	Streptococcus_pyogenes_MGAS2096	chromosome	NC_008023	DNA integration/recombination/inversion protein [Streptococcus phage 2096.2]	Bacteria	Firmicutes
gi|99081169|ref|YP_613323.1|	YP_613323.1	2	181	97	181	Leu	-	CTA	OC	NAR	--J-	Silicibacter_TM1040	chromosome	NC_008044	phage integrase [Silicibacter sp. TM1040]	Bacteria	Alphaproteobacteria
gi|99081533|ref|YP_613687.1|	YP_613687.1	1	207	124	207	Leu	-	TTA	OC	NAR	--J-	Silicibacter_TM1040	chromosome	NC_008044	phage integrase [Silicibacter sp. TM1040]	Bacteria	Alphaproteobacteria
gi|146319950|ref|YP_001199661.1|	YP_001199661.1	5	87	385	468	Leu	-	TTG	OC	NAR	--J-	Streptococcus_suis_98HAH33	chromosome	NC_009443	hypothetical protein SSU98_0101 [Streptococcus suis 98HAH33]	Bacteria	Firmicutes
gi|99080617|ref|YP_612771.1|	YP_612771.1	1	69	429	503	Val	-	GTG	OC	NAR	--J-	Silicibacter_TM1040	chromosome	NC_008044	phage integrase [Silicibacter sp. TM1040]	Bacteria	Alphaproteobacteria
gi|108813840|ref|YP_649607.1|	YP_649607.1	1	257	167	257	SeC(p)	-	TGA	STI	AR	--J-	Yersinia_pestis_Nepal516	chromosome	NC_008149	phage integrase [Yersinia pestis Nepal516]	Bacteria	Gammaproteobacteria
gi|92117543|ref|YP_577272.1|	YP_577272.1	1	146	1032	1121	Ser	-	TCA	STI	AR	--J-	Nitrobacter_hamburgensis_X14	chromosome	NC_007964	phage integrase [Nitrobacter hamburgensis X14]	Bacteria	Alphaproteobacteria
gi|103485546|ref|YP_615107.1|	YP_615107.1	1	114	59	133	Gln	-	CAA	STI	AR	--J-	Sphingopyxis_alaskensis_RB2256	chromosome	NC_008048	phage integrase [Sphingopyxis alaskensis RB2256]	Bacteria	Alphaproteobacteria
gi|92115913|ref|YP_575642.1|	YP_575642.1	1	148	74	148	Thr	-	ACC	STI	AR	--J-	Nitrobacter_hamburgensis_X14	chromosome	NC_007964	phage integrase [Nitrobacter hamburgensis X14]	Bacteria	Alphaproteobacteria
gi|222110772|ref|YP_002553036.1|	YP_002553036.1	2	250	175	250	Asn	-	AAC	STI	AR	--J-	Diaphorobacter_TPSY	chromosome	NC_011992	integrase family protein [Diaphorobacter sp. TPSY]	Bacteria	Betaproteobacteria
gi|24114228|ref|NP_708738.1|	NP_708738.1	1	198	107	182	Phe	-	TTC	STI	AR	--J-	Shigella_flexneri_2a	chromosome	NC_004337	putative P4-type integrase [Shigella flexneri 2a str. 301]	Bacteria	Gammaproteobacteria
gi|264679950|ref|YP_003279859.1|	YP_003279859.1	1	242	153	242	Ser	-	TCG	STI	AR	--J-	Comamonas_testosteroni_CNB_1	chromosome	NC_013446	Phage integerase [Comamonas testosteroni CNB-2]	Bacteria	Betaproteobacteria
gi|94311497|ref|YP_584707.1|	YP_584707.1	1	185	111	185	Arg	-	AGG	STI	AR	--J-	Ralstonia_metallidurans_CH34	chromosome	NC_007973	phage integrase [Ralstonia metallidurans CH34]	Bacteria	Betaproteobacteria
gi|93006429|ref|YP_580866.1|	YP_580866.1	2	165	552	638	Leu	-	TTA	STI	AR	--J-	Psychrobacter_cryohalolentis_K5	chromosome	NC_007969	phage integrase [Psychrobacter cryohalolentis K5]	Bacteria	Gammaproteobacteria
gi|121610579|ref|YP_998386.1|	YP_998386.1	1	161	50	139	Ser	-	TCG	STI	AR	--J-	Verminephrobacter_eiseniae_EF01-2	chromosome	NC_008786	phage integrase family protein [Verminephrobacter eiseniae EF01-2]	Bacteria	Betaproteobacteria
gi|85059151|ref|YP_454853.1|	YP_454853.1	3	130	805	890	Leu	-	TTA	OC	NAR	--J-	Sodalis_glossinidius_morsitans	chromosome	NC_007712	phage integrase [Sodalis glossinidius str. 'morsitans']	Bacteria	Gammaproteobacteria
gi|85373628|ref|YP_457690.1|	YP_457690.1	1	179	95	171	Met	-	ATG	STI	AR	--J-	Erythrobacter_litoralis_HTCC2594	chromosome	NC_007722	cp4-like integrase protein [Erythrobacter litoralis HTCC2594]	Bacteria	Alphaproteobacteria
gi|85374825|ref|YP_458887.1|	YP_458887.1	1	275	202	275	Gly	-	GGG	STI	AR	--J-	Erythrobacter_litoralis_HTCC2594	chromosome	NC_007722	symbiosis island integrase [Erythrobacter litoralis HTCC2594]	Bacteria	Alphaproteobacteria
gi|85059616|ref|YP_455318.1|	YP_455318.1	1	164	1540	1614	Arg	-	AGG	STI	AR	--J-	Sodalis_glossinidius_morsitans	chromosome	NC_007712	phage integrase [Sodalis glossinidius str. 'morsitans']	Bacteria	Gammaproteobacteria
gi|194449250|ref|YP_002046450.1|	YP_002046450.1	1	113	77	151	Arg	-	AGG	STI	AR	--J-	Salmonella_enterica_serovar_Heidelberg_SL476	chromosome	NC_011083	integrase [Salmonella enterica subsp. enterica serovar Heidelberg str. SL476]	Bacteria	Gammaproteobacteria
gi|145596527|ref|YP_001160824.1|	YP_001160824.1	1	195	122	195	Thr	-	ACG	OC	NAR	--J-	Salinispora_tropica_CNB-440	chromosome	NC_009380	phage integrase family protein [Salinispora tropica CNB-440]	Bacteria	Actinobacteria
gi|85859956|ref|YP_462158.1|	YP_462158.1	1	7	265	352	Leu	-	TTA	OC	NAR	--J-	Syntrophus_aciditrophicus_SB	chromosome	NC_007759	phage integrase family protein [Syntrophus aciditrophicus SB]	Bacteria	Deltaproteobacteria
gi|86157887|ref|YP_464672.1|	YP_464672.1	1	3	105	181	Arg	-	AGG	OC	NAR	--J-	Anaeromyxobacter_dehalogenans_2CP-C	chromosome	NC_007760	Phage integrase [Anaeromyxobacter dehalogenans 2CP-C]	Bacteria	Deltaproteobacteria
gi|153949143|ref|YP_001402640.1|	YP_001402640.1	1	254	146	221	Phe	-	TTC	OC	NAR	--J-	Yersinia_pseudotuberculosis_IP_31758	chromosome	NC_009708	putative phage integrase [Yersinia pseudotuberculosis IP 31758]	Bacteria	Gammaproteobacteria
gi|85859869|ref|YP_462071.1|	YP_462071.1	1	2	302	376	Thr	-	ACG	OC	NAR	--J-	Syntrophus_aciditrophicus_SB	chromosome	NC_007759	integrase [Syntrophus aciditrophicus SB]	Bacteria	Deltaproteobacteria
gi|219870993|ref|YP_002475368.1|	YP_002475368.1	1	341	256	341	Leu	-	TTG	STI	AR	--J-	Haemophilus_parasuis_SH0165	chromosome	NC_011852	phage integrase [Haemophilus parasuis SH0165]	Bacteria	Gammaproteobacteria
gi|83716149|ref|YP_438822.1|	YP_438822.1	1	26	126	201	Met	-	ATG	OC	NAR	--JB	Burkholderia_thailandensis_E264	chromosome	NC_007650	Bbp50 idem Uniprot [Burkholderia thailandensis E264]	Bacteria	Betaproteobacteria
gi|269140433|ref|YP_003297134.1|	YP_003297134.1	1	249	165	249	Leu	-	TTG	STI	AR	--J-	Edwardsiella_tarda_EIB202	chromosome	NC_013508	putative integrase [Edwardsiella tarda EIB202]	Bacteria	Gammaproteobacteria
gi|83594645|ref|YP_428397.1|	YP_428397.1	1	154	78	154	Arg	-	CGT	STI	AR	--J-	Rhodospirillum_rubrum_ATCC_11170	chromosome	NC_007643	Phage integrase [Rhodospirillum rubrum ATCC 11170]	Bacteria	Alphaproteobacteria
gi|83647264|ref|YP_435699.1|	YP_435699.1	1	222	146	222	Pro	-	CCC	OC	NAR	--J-	Hahella_chejuensis_KCTC_2396	chromosome	NC_007645	integrase [Hahella chejuensis KCTC 2396]	Bacteria	Gammaproteobacteria
gi|110805347|ref|YP_688867.1|	YP_688867.1	4	115	427	501	Gly	-	GGA	STI	AR	--J-	Shigella_flexneri_5_8401	chromosome	NC_008258	putative integrase [Shigella flexneri 5 str. 8401]	Bacteria	Gammaproteobacteria
gi|126463018|ref|YP_001044132.1|	YP_001044132.1	1	81	139	215	Arg	-	CGG	OC	NAR	--J-	Rhodobacter_sphaeroides_ATCC_17029	chromosome	NC_009049	phage integrase family protein [Rhodobacter sphaeroides ATCC 17029]	Bacteria	Alphaproteobacteria
gi|206580182|ref|YP_002239994.1|	YP_002239994.1	1	93	17	93	Arg	-	AGA	OC	NAR	--J-	Klebsiella_pneumoniae_342	chromosome	NC_011283	site-specific recombinase	Bacteria	Gammaproteobacteria
gi|53714740|ref|YP_100732.1|	YP_100732.1	1	102	120	192	Phe	-	TTC	STI	AR	--J-	Bacteroides_fragilis_YCH46	chromosome	NC_006347	tyrosine type site-specific recombinase [Bacteroides fralis YCH46]	Bacteria	Bacteroidetes/Chlorobi
gi|84622218|ref|YP_449590.1|	YP_449590.1	1	70	485	560	Met	-	ATG	OC	NAR	--J-	Xanthomonas_oryzae_MAFF_311018	chromosome	NC_007705	phage-related integrase [Xanthomonas oryzae pv. oryzae MAFF 311018]	Bacteria	Gammaproteobacteria
gi|86750163|ref|YP_486659.1|	YP_486659.1	1	86	340	429	Ser	-	TCA	STI	AR	--J-	Rhodopseudomonas_palustris_HaA2	chromosome	NC_007778	Phage integrase [Rhodopseudomonas palustris HaA2]	Bacteria	Alphaproteobacteria
gi|88604418|ref|YP_504596.1|	YP_504596.1	1	339	97	186	Met	-	ATG	STI	AR	--J-	Methanospirillum_hungatei_JF-1	chromosome	NC_007796	hypothetical protein Mhun_3195 [Methanospirillum hungatei JF-1]	Archaea	Euryarchaeota
gi|89054488|ref|YP_509939.1|	YP_509939.1	1	143	108	197	Ser	-	TCC	STI	AR	--J-	Jannaschia_CCS1	chromosome	NC_007802	phage integrase [Jannaschia sp. CCS1]	Bacteria	Alphaproteobacteria
gi|87198641|ref|YP_495898.1|	YP_495898.1	1	82	95	168	Gly	-	GGA	SIT	NAR	--J-	Novosphingobium_aromaticivorans_DSM_12444	chromosome	NC_007794	phage integrase [Novosphingobium aromaticivorans DSM 12444]	Bacteria	Alphaproteobacteria
gi|27379637|ref|NP_771166.1|	NP_771166.1	1	158	488	577	Ser	-	TCA	SIT	NAR	--J-	Bradyrhizobium_japonicum	chromosome	NC_004463	site-specific integrase [Bradyrhizobium japonicum USDA 110]	Bacteria	Alphaproteobacteria
gi|89056012|ref|YP_511463.1|	YP_511463.1	1	143	317	406	Ser	-	AGC	STI	AR	--J-	Jannaschia_CCS1	chromosome	NC_007802	phage integrase [Jannaschia sp. CCS1]	Bacteria	Alphaproteobacteria
gi|89109168|ref|AP_002948.1|	AP_002948.1	1	162	77	151	Arg	-	AGG	STI	AR	--J-	Escherichia_coli_K_12_substr__W3110	chromosome	AC_000091	predicted prophage CPS-53 integrase [Escherichia coli str. K-12 substr. W3110]	Bacteria	Gammaproteobacteria
gi|89110986|ref|AP_004766.1|	AP_004766.1	1	261	197	281	Leu	-	TTG	STI	AR	--J-	Escherichia_coli_K_12_substr__W3110	chromosome	AC_000091	predicted integrase [Escherichia coli str. K-12 substr. W3110]	Bacteria	Gammaproteobacteria
gi|188991462|ref|YP_001903472.1|	YP_001903472.1	3	223	337	412	Gly	-	GGC	STI	AR	--J-	Xanthomonas_campestris_B100	chromosome	NC_010688	phage-related integrase [Xanthomonas campestris pv. campestris str. B100]	Bacteria	Gammaproteobacteria
gi|218561294|ref|YP_002394207.1|	YP_002394207.1	1	274	199	274	Phe	-	TTC	STI	AR	--J-	Escherichia_coli_S88	chromosome	NC_011742	integrase [Escherichia coli S88]	Bacteria	Gammaproteobacteria
gi|194289069|ref|YP_002004976.1|	YP_002004976.1	1	240	151	240	Ser	-	TCA	STI	AR	--J-	Cupriavidus_taiwanensis	chromosome	NC_010528	prophage integrase [Cupriavidus taiwanensis]	Bacteria	Betaproteobacteria
gi|158320856|ref|YP_001513363.1|	YP_001513363.1	13	151	75	151	Arg	-	CGT	OC	NAR	--J-	Alkaliphilus_oremlandii_OhILAs	chromosome	NC_009922	integrase family protein [Alkaliphilus oremlandii OhILAs]	Bacteria	Firmicutes
gi|206580819|ref|YP_002237686.1|	YP_002237686.1	1	238	163	238	Asn	-	AAC	STI	AR	--J-	Klebsiella_pneumoniae_342	chromosome	NC_011283	integrase [Klebsiella pneumoniae 342]	Bacteria	Gammaproteobacteria
gi|86159979|ref|YP_466764.1|	YP_466764.1	1	126	52	126	Gly	-	GGC	OC	NAR	--J-	Anaeromyxobacter_dehalogenans_2CP-C	chromosome	NC_007760	Phage integrase [Anaeromyxobacter dehalogenans 2CP-C]	Bacteria	Deltaproteobacteria
gi|86355900|ref|YP_467792.1|	YP_467792.1	1	196	112	196	Leu	-	CTG	STI	AR	--J-	Rhizobium_etli_CFN_42	chromosome	NC_007761	phage integrase family recombinase protein [Rhizobium etli CFN 42]	Bacteria	Alphaproteobacteria
gi|134294537|ref|YP_001118272.1|	YP_001118272.1	1	176	21	96	Thr	-	ACA	STI	AR	--J-	Burkholderia_vietnamiensis_G4	chromosome	NC_009256	phage integrase family protein [Burkholderia vietnamiensis G4]	Bacteria	Betaproteobacteria
gi|121638194|ref|YP_978418.1|	YP_978418.1	1	79	630	703	Met	-	ATG	SIT	NAR	--J-	Mycobacterium_bovis_BCG_Pasteur_1173P2	chromosome	NC_008769	putative integrase [Mycobacterium bovis BCG str. Pasteur 1173P2]	Bacteria	Actinobacteria
gi|86743013|ref|YP_483413.1|	YP_483413.1	1	162	162	234	Lys	-	AAA	SIT	NAR	--J-	Frankia_CcI3	chromosome	NC_007777	phage integrase [Frankia sp. CcI3]	Bacteria	Actinobacteria
gi|86739910|ref|YP_480310.1|	YP_480310.1	2	165	92	165	Gly	-	GGA	OC	NAR	--J-	Frankia_CcI3	chromosome	NC_007777	phage integrase [Frankia sp. CcI3]	Bacteria	Actinobacteria
gi|86741738|ref|YP_482138.1|	YP_482138.1	1	265	194	265	Val	-	GTA	STI	AR	--J-	Frankia_CcI3	chromosome	NC_007777	phage integrase [Frankia sp. CcI3]	Bacteria	Actinobacteria
gi|30063307|ref|NP_837478.1|	NP_837478.1	4	190	116	190	Gly	-	GGA	STI	AR	--J-	Shigella_flexneri_2a_2457T	chromosome	NC_004741	putative integrase [Shigella flexneri 2a str. 2457T]	Bacteria	Gammaproteobacteria
gi|30064193|ref|NP_838364.1|	NP_838364.1	1	209	136	209	Gly	-	GGG	STI	AR	--J-	Shigella_flexneri_2a_2457T	chromosome	NC_004741	putative integrase [Shigella flexneri 2a str. 2457T]	Bacteria	Gammaproteobacteria
gi|30064288|ref|NP_838459.1|	NP_838459.1	1	198	107	182	Phe	-	TTC	STI	AR	--J-	Shigella_flexneri_2a_2457T	chromosome	NC_004741	putative P4-type integrase [Shigella flexneri 2a str. 2457T]	Bacteria	Gammaproteobacteria
gi|134095495|ref|YP_001100570.1|	YP_001100570.1	1	101	27	101	Val	-	GTG	OC	NAR	--JB	Herminiimonas_arsenicoxydans	chromosome	NC_009138	putative integrase [Herminiimonas arsenicoxydans]	Bacteria	Betaproteobacteria
gi|30063434|ref|NP_837605.1|	NP_837605.1	1	675	102	177	Asn	-	AAC	STI	AR	--J-	Shigella_flexneri_2a_2457T	chromosome	NC_004741	putative integrase [Shigella flexneri 2a str. 2457T]	Bacteria	Gammaproteobacteria
gi|103486337|ref|YP_615898.1|	YP_615898.1	1	197	29	114	Tyr	-	TAC	STI	AR	--J-	Sphingopyxis_alaskensis_RB2256	chromosome	NC_008048	phage integrase [Sphingopyxis alaskensis RB2256]	Bacteria	Alphaproteobacteria
gi|32477066|ref|NP_870060.1|	NP_870060.1	2	108	246	318	Lys	-	AAG	STI	AR	--J-	Pirellula_sp	chromosome	NC_005027	hypothetical protein RB11615 [Rhodopirellula baltica SH 1]	Bacteria	Planctomycetes
gi|78485177|ref|YP_391102.1|	YP_391102.1	1	54	84	160	Met	-	ATG	OC	NAR	--J-	Thiomicrospira_crunogena_XCL-2	chromosome	NC_007520	Phage integrase [Thiomicrospira crunogena XCL-2]	Bacteria	Gammaproteobacteria
gi|30065448|ref|NP_839619.1|	NP_839619.1	1	284	200	284	Leu	-	TTG	STI	AR	--J-	Shigella_flexneri_2a_2457T	chromosome	NC_004741	putative P4-type integrase [Shigella flexneri 2a str. 2457T]	Bacteria	Gammaproteobacteria
gi|31793491|ref|NP_855984.1|	NP_855984.1	1	79	630	703	Met	-	ATG	SIT	NAR	--J-	Mycobacterium_bovis	chromosome	NC_002945	hypothetical protein Mb2335c [Mycobacterium bovis AF2122/97]	Bacteria	Actinobacteria
gi|29346363|ref|NP_809866.1|	NP_809866.1	1	422	350	422	Gly	-	GGG	STI	AR	--J-	Bacteroides_thetaiotaomicron_VPI-5482	chromosome	NC_004663	integrase [Bacteroides thetaiotaomicron VPI-5482]	Bacteria	Bacteroidetes/Chlorobi
gi|239917481|ref|YP_002957039.1|	YP_002957039.1	1	196	121	196	His	-	CAC	STI	AR	--J-	Micrococcus_luteus_NCTC_2665	chromosome	NC_012803	site-specific recombinase	Bacteria	Actinobacteria
gi|29377035|ref|NP_816189.1|	NP_816189.1	1	200	128	200	Thr	-	ACG	OC	NAR	--J-	Enterococcus_faecalis_V583	chromosome	NC_004668	phage integrase family site specific recombinase [Enterococcus faecalis V583]	Bacteria	Firmicutes
gi|29347687|ref|NP_811190.1|	NP_811190.1	1	275	96	168	Lys	-	AAA	STI	AR	--J-	Bacteroides_thetaiotaomicron_VPI-5482	chromosome	NC_004663	transposase [Bacteroides thetaiotaomicron VPI-5482]	Bacteria	Bacteroidetes/Chlorobi
gi|29349417|ref|NP_812920.1|	NP_812920.1	1	170	266	339	Gln	-	CAG	STI	AR	--J-	Bacteroides_thetaiotaomicron_VPI-5482	chromosome	NC_004663	integrase [Bacteroides thetaiotaomicron VPI-5482]	Bacteria	Bacteroidetes/Chlorobi
gi|29830251|ref|NP_824885.1|	NP_824885.1	1	709	418	493	Arg	-	AGG	OC	NAR	--J-	Streptomyces_avermitilis	chromosome	NC_003155	phage integrase [Streptomyces avermitilis MA-4680]	Bacteria	Actinobacteria
gi|30019424|ref|NP_831055.1|	NP_831055.1	1	172	100	172	Val	-	GTC	OC	NAR	--J-	Bacillus_cereus_ATCC14579	chromosome	NC_004722	DNA integration/recombination/invertion protein [Bacillus cereus ATCC 14579]	Bacteria	Firmicutes
gi|30061863|ref|NP_836034.1|	NP_836034.1	1	15	116	191	Thr	-	ACG	OC	NAR	--J-	Shigella_flexneri_2a_2457T	chromosome	NC_004741	putative phage integrase [Shigella flexneri 2a str. 2457T]	Bacteria	Gammaproteobacteria
gi|163858864|ref|YP_001633162.1|	YP_001633162.1	1	173	165	240	Phe	-	TTC	STI	AR	--J-	Bordetella_petrii	chromosome	NC_010170	phage-related integrase [Bordetella petrii DSM 12804]	Bacteria	Betaproteobacteria
gi|117626484|ref|YP_859807.1|	YP_859807.1	1	274	199	274	Phe	-	TTC	STI	AR	--J-	Escherichia_coli_APEC_O1	chromosome	NC_008563	Int (putative P4-type integrase) [Escherichia coli APEC O1]	Bacteria	Gammaproteobacteria
gi|37678744|ref|NP_933353.1|	NP_933353.1	1	242	167	242	Met	-	ATG	STI	AR	--J-	Vibrio_vulnificus_YJ016	chromosome	NC_005139	phage integrase [Vibrio vulnificus YJ016]	Bacteria	Gammaproteobacteria
gi|39997217|ref|NP_953168.1|	NP_953168.1	1	268	17	83	Ser	-	TCG	OD	AR	--J-	Geobacter_sulfurreducens	chromosome	NC_002939	integrative genetic element Gsu56	Bacteria	Deltaproteobacteria
gi|41406964|ref|NP_959800.1|	NP_959800.1	1	117	45	117	Arg	-	AGG	OC	NAR	--J-	Mycobacterium_avium_paratuberculosis	chromosome	NC_002944	hypothetical protein MAP0866 [Mycobacterium avium subsp. paratuberculosis K-10]	Bacteria	Actinobacteria
gi|82542847|ref|YP_406794.1|	YP_406794.1	1	15	116	191	Thr	-	ACG	OC	NAR	--J-	Shigella_boydii_Sb227	chromosome	NC_007613	putative phage integrase [Shigella boydii Sb227]	Bacteria	Gammaproteobacteria
gi|39997216|ref|NP_953167.1|	NP_953167.1	1	83	17	83	Ser	-	TCG	OC	NAR	--J-	Geobacter_sulfurreducens	chromosome	NC_002939	integrative genetic element Gsu21	Bacteria	Deltaproteobacteria
gi|60680742|ref|YP_210886.1|	YP_210886.1	1	275	156	240	Ser	-	TCA	STI	AR	--J-	Bacteroides_fragilis_NCTC_9434	chromosome	NC_003228	putative transposase [Bacteroides fralis NCTC 9343]	Bacteria	Bacteroidetes/Chlorobi
gi|45440498|ref|NP_992037.1|	NP_992037.1	1	163	106	190	Leu	-	TTG	STI	AR	--J-	Yersinia_pestis_biovar_Microtus_91001	chromosome	NC_005810	integrase [Yersinia pestis biovar Microtus str. 91001]	Bacteria	Gammaproteobacteria
gi|56963097|ref|YP_174824.1|	YP_174824.1	1	161	160	241	Leu	-	TTG	STI	AR	--J-	Bacillus_clausii_KSM-K16	chromosome	NC_006582	phage-related integrase/recombinase [Bacillus clausii KSM-K16]	Bacteria	Firmicutes
gi|42519337|ref|NP_965267.1|	NP_965267.1	1	180	93	180	Ser	-	TCG	OC	NAR	--J-	Lactobacillus_johnsonii_NCC_533	chromosome	NC_005362	Lj928 prophage integrase [Lactobacillus johnsonii NCC 533]	Bacteria	Firmicutes
gi|42526683|ref|NP_971781.1|	NP_971781.1	1	281	209	281	Met	-	ATG	STI	AR	--J-	Treponema_denticola_ATCC_35405	chromosome	NC_002967	phage integrase family site specific recombinase [Treponema denticola ATCC 35405]	Bacteria	Spirochaetes
gi|116625064|ref|YP_827220.1|	YP_827220.1	1	28	23	98	Thr	-	ACG	OC	NAR	--J-	Solibacter_usitatus_Ellin6076	chromosome	NC_008536	phage integrase family protein [Solibacter usitatus Ellin6076]	Bacteria	Acidobacteria
gi|153933244|ref|YP_001385294.1|	YP_001385294.1	1	243	153	243	SeC(p)	-	TGA	OC	NAR	--J-	Clostridium_botulinum_A_ATCC_19397	chromosome	NC_009697	phage integrase family site specific recombinase [Clostridium botulinum A str. ATCC 19397]	Bacteria	Firmicutes
gi|153001893|ref|YP_001367574.1|	YP_001367574.1	1	171	95	171	Trp	-	TGG	OC	NAR	--J-	Shewanella_baltica_OS185	chromosome	NC_009665	phage integrase family protein [Shewanella baltica OS185]	Bacteria	Gammaproteobacteria
gi|33601168|ref|NP_888728.1|	NP_888728.1	1	168	29	115	Leu	-	CTA	STI	AR	--J-	Bordetella_bronchiseptica	chromosome	NC_002927	integrase [Bordetella bronchiseptica RB50]	Bacteria	Betaproteobacteria
gi|33862563|ref|NP_894123.1|	NP_894123.1	1	187	686	770	Ser	-	TCG	STI	AR	--J-	Prochlorococcus_marinus_MIT9313	chromosome	NC_005071	Phage integrase [Prochlorococcus marinus str. MIT 9313]	Bacteria	Cyanobacteria
gi|34540214|ref|NP_904693.1|	NP_904693.1	2	141	141	226	Tyr	-	TAC	SIT	NAR	-RJB	Porphyromonas_gingivalis_W83	chromosome	NC_002950	phage integrase family site specific recombinase [Porphyromonas nvalis W83]	Bacteria	Bacteroidetes/Chlorobi
gi|37525134|ref|NP_928478.1|	NP_928478.1	1	463	388	463	Phe	-	TTC	OC	NAR	-RJ-	Photorhabdus_luminescens	chromosome	NC_005126	hypothetical protein plu1166 [Photorhabdus luminescens subsp. laumondii TTO1]	Bacteria	Gammaproteobacteria
gi|37528298|ref|NP_931643.1|	NP_931643.1	1	304	220	304	Leu	-	TTG	STI	AR	--J-	Photorhabdus_luminescens	chromosome	NC_005126	hypothetical protein plu4477 [Photorhabdus luminescens subsp. laumondii TTO1]	Bacteria	Gammaproteobacteria
gi|219871331|ref|YP_002475706.1|	YP_002475706.1	2	32	299	375	Arg	-	AGA	OC	NAR	--J-	Haemophilus_parasuis_SH0165	chromosome	NC_011852	phage integrase [Haemophilus parasuis SH0165]	Bacteria	Gammaproteobacteria
gi|194444962|ref|YP_002040289.1|	YP_002040289.1	1	106	181	268	Ser	-	TCA	OC	NAR	--J-	Salmonella_enterica_serovar_Newport_SL254	chromosome	NC_011080	site-specific recombinase	Bacteria	Gammaproteobacteria
gi|269926039|ref|YP_003322662.1|	YP_003322662.1	2	100	200	277	Pro	-	CCG	OC	NAR	--J-	Thermobaculum_terrenum_ATCC_BAA_798	chromosome	NC_013525	integrase family protein [Thermobaculum terrenum ATCC BAA-798]	Bacteria	Other Bacteria
gi|146310657|ref|YP_001175731.1|	YP_001175731.1	1	16	288	364	Arg	-	AGA	OC	NAR	--J-	Enterobacter_638	chromosome	NC_009436	phage integrase family protein [Enterobacter sp. 638]	Bacteria	Gammaproteobacteria
gi|270307506|ref|YP_003329564.1|	YP_003329564.1	1	37	109	184	Ala	-	GCC	STI	AR	-RJ-	Dehalococcoides_VS	chromosome	NC_013552	site-specific recombinase	Bacteria	Chloroflexi
gi|194447564|ref|YP_002047021.1|	YP_002047021.1	1	239	166	239	Gly	-	GGG	STI	AR	--J-	Salmonella_enterica_serovar_Heidelberg_SL476	chromosome	NC_011083	site-specific recombinase	Bacteria	Gammaproteobacteria
gi|269928745|ref|YP_003321066.1|	YP_003321066.1	1	109	349	424	Lys	-	AAG	OC	NAR	--J-	Sphaerobacter_thermophilus_DSM_20745	chromosome	NC_013524	integrase family protein [Sphaerobacter thermophilus DSM 20745]	Bacteria	Chloroflexi
gi|197286396|ref|YP_002152268.1|	YP_002152268.1	1	234	296	371	Phe	-	TTC	OC	NAR	--J-	Proteus_mirabilis	chromosome	NC_010554	phage integrase [Proteus mirabilis HI4320]	Bacteria	Gammaproteobacteria
gi|271500026|ref|YP_003333051.1|	YP_003333051.1	1	238	163	238	Asn	-	AAC	STI	AR	--J-	Dickeya_dadantii_Ech586	chromosome	NC_013592	integrase family protein [Dickeya dadantii Ech586]	Bacteria	Gammaproteobacteria
gi|170679820|ref|YP_001745129.1|	YP_001745129.1	1	177	1202	1277	Phe	-	TTC	STI	AR	--J-	Escherichia_coli_SMS_3_5	chromosome	NC_010498	site-specific recombinase	Bacteria	Gammaproteobacteria
gi|271498970|ref|YP_003331995.1|	YP_003331995.1	1	187	225	309	Leu	-	TTG	STI	AR	--J-	Dickeya_dadantii_Ech586	chromosome	NC_013592	integrase family protein [Dickeya dadantii Ech586]	Bacteria	Gammaproteobacteria
gi|271499447|ref|YP_003332472.1|	YP_003332472.1	1	240	165	240	Phe	-	TTC	STI	AR	--J-	Dickeya_dadantii_Ech586	chromosome	NC_013592	integrase family protein [Dickeya dadantii Ech586]	Bacteria	Gammaproteobacteria
gi|269123957|ref|YP_003306534.1|	YP_003306534.1	9	270	195	270	Phe	-	TTC	OC	NAR	--J-	Streptobacillus_moniliformis_DSM_12112	chromosome	NC_013515	integrase family protein [Streptobacillus moniliformis DSM 12112]	Bacteria	Fusobacteria
gi|119385146|ref|YP_916202.1|	YP_916202.1	1	98	98	171	Cys	-	TGC	SIT	NAR	--J-	Paracoccus_denitrificans_PD1222	chromosome	NC_008686	phage integrase family protein [Paracoccus denitrificans PD1222]	Bacteria	Alphaproteobacteria
gi|269128731|ref|YP_003302101.1|	YP_003302101.1	1	143	68	143	Thr	-	ACG	OC	NAR	--JB	Thermomonospora_curvata_DSM_43183	chromosome	NC_013510	integrase family protein [Thermomonospora curvata DSM 43183]	Bacteria	Actinobacteria
gi|269124315|ref|YP_003297685.1|	YP_003297685.1	1	57	349	424	Ala	-	GCA	OC	NAR	--J-	Thermomonospora_curvata_DSM_43183	chromosome	NC_013510	integrase family protein [Thermomonospora curvata DSM 43183]	Bacteria	Actinobacteria
gi|269128140|ref|YP_003301510.1|	YP_003301510.1	1	140	53	127	Arg	-	CGG	OC	NAR	--J-	Thermomonospora_curvata_DSM_43183	chromosome	NC_013510	integrase family protein [Thermomonospora curvata DSM 43183]	Bacteria	Actinobacteria
gi|269138155|ref|YP_003294855.1|	YP_003294855.1	1	112	218	293	Thr	-	ACG	STI	AR	--J-	Edwardsiella_tarda_EIB202	chromosome	NC_013508	putative site specific integrase [Edwardsiella tarda EIB202]	Bacteria	Gammaproteobacteria
gi|148662135|ref|YP_001283658.1|	YP_001283658.1	1	79	288	361	Met	-	ATG	SIT	NAR	--J-	Mycobacterium_tuberculosis_H37Ra	chromosome	NC_009525	putative integrase [Mycobacterium tuberculosis H37Ra]	Bacteria	Actinobacteria
gi|26989021|ref|NP_744446.1|	NP_744446.1	1	301	301	376	His	-	CAC	SIT	NAR	--J-	Pseudomonas_putida_KT2440	chromosome	NC_002947	integrative genetic element Ppu40	Bacteria	Gammaproteobacteria
gi|269139810|ref|YP_003296511.1|	YP_003296511.1	1	161	192	266	Arg	-	AGG	STI	AR	--J-	Edwardsiella_tarda_EIB202	chromosome	NC_013508	putative prophage Sf6-like integrase [Edwardsiella tarda EIB202]	Bacteria	Gammaproteobacteria
gi|157155411|ref|YP_001461446.1|	YP_001461446.1	1	132	132	211	Thr	Pseudo	ACG	OD	AR	--J-	Escherichia_coli_E24377A	chromosome	NC_009801	phage integrase family protein [Escherichia coli E24377A]	Bacteria	Gammaproteobacteria
gi|28493064|ref|NP_787225.1|	NP_787225.1	1	1749	828	904	Pro	-	CCC	SIT	NAR	-RJ-	Tropheryma_whipplei_Twist	chromosome	NC_004572	integrase/recombinase [Tropheryma whipplei str. Twist]	Bacteria	Actinobacteria
gi|28871096|ref|NP_793715.1|	NP_793715.1	1	135	46	135	Ser	-	TCG	STI	AR	--J-	Pseudomonas_syringae_tomato_DC3000	chromosome	NC_004578	site-specific recombinase	Bacteria	Gammaproteobacteria
gi|28872456|ref|NP_795075.1|	NP_795075.1	1	208	102	177	Phe	-	TTC	STI	AR	--J-	Pseudomonas_syringae_tomato_DC3000	chromosome	NC_004578	site-specific recombinase	Bacteria	Gammaproteobacteria
gi|161619421|ref|YP_001593308.1|	YP_001593308.1	1	142	66	142	Met	-	ATG	OC	NAR	--J-	Brucella_canis_ATCC_23365	chromosome	NC_010103	phage integrase [Brucella canis ATCC 23365]	Bacteria	Alphaproteobacteria
gi|28867763|ref|NP_790382.1|	NP_790382.1	1	57	1	57	Met	-	ATG	STI	AR	--J-	Pseudomonas_syringae_tomato_DC3000	chromosome	NC_004578	site-specific recombinase	Bacteria	Gammaproteobacteria
gi|15799949|ref|NP_285961.1|	NP_285961.1	1	15	116	191	Thr	-	ACG	OC	NAR	--J-	Escherichia_coli_O157H7_EDL933	chromosome	NC_002655	putative integrase for prophage CP-933H [Escherichia coli O157:H7 EDL933]	Bacteria	Gammaproteobacteria
gi|29144621|ref|NP_807963.1|	NP_807963.1	1	236	161	236	Phe	-	TTC	STI	AR	--J-	Salmonella_enterica_serovar_Typhi_Ty2	chromosome	NC_004631	bacteriophage integrase [Salmonella enterica subsp. enterica serovar Typhi str. Ty2]	Bacteria	Gammaproteobacteria
gi|13470699|ref|NP_102268.1|	NP_102268.1	1	75	75	164	Ser	-	TCA	SIT	NAR	--J-	Mesorhizobium_loti	chromosome	NC_002678	bacteriophage integrase [Mesorhizobium loti MAFF303099]	Bacteria	Alphaproteobacteria
gi|28898905|ref|NP_798510.1|	NP_798510.1	1	80	155	245	Ser	-	TCA	STI	AR	-RJ-	Vibrio_parahaemolyticus	chromosome	NC_004603	hypothetical protein VP2131 [Vibrio parahaemolyticus RIMD 2210633]	Bacteria	Gammaproteobacteria
gi|29143304|ref|NP_806646.1|	NP_806646.1	1	365	292	365	Gly	-	GGG	STI	AR	--J-	Salmonella_enterica_serovar_Typhi_Ty2	chromosome	NC_004631	hypothetical protein t2953 [Salmonella enterica subsp. enterica serovar Typhi str. Ty2]	Bacteria	Gammaproteobacteria
gi|271501159|ref|YP_003334184.1|	YP_003334184.1	1	162	214	289	Asn	-	AAC	STI	AR	--J-	Dickeya_dadantii_Ech586	chromosome	NC_013592	integrase family protein [Dickeya dadantii Ech586]	Bacteria	Gammaproteobacteria
gi|242239786|ref|YP_002987967.1|	YP_002987967.1	1	188	80	156	Pro	-	CCC	STI	AR	--J-	Dickeya_dadantii_Ech703	chromosome	NC_012880	integrase family protein [Dickeya dadantii Ech703]	Bacteria	Gammaproteobacteria
gi|271968283|ref|YP_003342479.1|	YP_003342479.1	1	132	58	132	Val	-	GTA	OC	NAR	--J-	Streptosporangium_roseum_DSM_43021	chromosome	NC_013595	hypothetical protein Sros_7037 [Streptosporanum roseum DSM 43021]	Bacteria	Actinobacteria
gi|271501362|ref|YP_003334387.1|	YP_003334387.1	1	194	372	448	Arg	-	AGA	STI	AR	--J-	Dickeya_dadantii_Ech586	chromosome	NC_013592	integrase family protein [Dickeya dadantii Ech586]	Bacteria	Gammaproteobacteria
gi|271961749|ref|YP_003335945.1|	YP_003335945.1	1	213	122	210	Ser	-	TCA	OC	NAR	--J-	Streptosporangium_roseum_DSM_43021	chromosome	NC_013595	hypothetical protein Sros_0148 [Streptosporanum roseum DSM 43021]	Bacteria	Actinobacteria
gi|27363549|ref|NP_759077.1|	NP_759077.1	1	106	160	236	Pro	-	CCC	OC	NAR	--J-	Vibrio_vulnificus_CMCP6	chromosome	NC_004459	DNA-directed RNA polymerase, idem uniprot	Bacteria	Gammaproteobacteria
gi|28377499|ref|NP_784391.1|	NP_784391.1	1	151	81	151	Gly	-	GGA	STI	AR	--J-	Lactobacillus_plantarum	chromosome	NC_004567	prophage Lp1 protein 1	Bacteria	Firmicutes
gi|28379018|ref|NP_785910.1|	NP_785910.1	1	302	230	302	Glu	-	GAG	OC	NAR	--J-	Lactobacillus_plantarum	chromosome	NC_004567	prophage Lp2 protein 2	Bacteria	Firmicutes
gi|218696565|ref|YP_002404232.1|	YP_002404232.1	1	198	107	182	Phe	-	TTC	STI	AR	--J-	Escherichia_coli_55989	chromosome	NC_011748	Prophage integrase [Escherichia coli 55989]	Bacteria	Gammaproteobacteria
gi|42518375|ref|NP_964305.1|	NP_964305.1	2	111	219	292	Pro	-	CCG	OC	NAR	--J-	Lactobacillus_johnsonii_NCC_533	chromosome	NC_005362	Lj965 prophage integrase [Lactobacillus johnsonii NCC 533]	Bacteria	Firmicutes
gi|57237546|ref|YP_178560.1|	YP_178560.1	1	183	31	107	Arg	-	AGG	STI	AR	--J-	Campylobacter_jejuni_RM1221	chromosome	NC_003912	phage integrase family site specific recombinase [Campylobacter jejuni RM1221]	Bacteria	Epsilonproteobacteria
gi|57238154|ref|YP_179404.1|	YP_179404.1	1	209	55	131	Met	-	ATG	STI	AR	--J-	Campylobacter_jejuni_RM1221	chromosome	NC_003912	phage integrase family site specific recombinase [Campylobacter jejuni RM1221]	Bacteria	Epsilonproteobacteria
gi|57234341|ref|YP_181631.1|	YP_181631.1	1	114	42	114	Lys	-	AAA	STI	AR	-RJ-	Dehalococcoides_ethenogenes_195	chromosome	NC_002936	phage integrase family site specific recombinase [Dehalococcoides ethenogenes 195]	Bacteria	Chloroflexi
gi|91783277|ref|YP_558483.1|	YP_558483.1	2	240	154	240	Leu	-	CTG	STI	AR	--J-	Burkholderia_xenovorans_LB400	chromosome	NC_007951	putative CP4-like integrase [Burkholderia xenovorans LB400]	Bacteria	Betaproteobacteria
gi|58038958|ref|YP_190922.1|	YP_190922.1	1	125	50	125	Glu	-	GAG	STI	AR	--J-	Gluconobacter_oxydans_621H	chromosome	NC_006677	DNA integration/recombination/invertion protein [Gluconobacter oxydans 621H]	Bacteria	Alphaproteobacteria
gi|58040908|ref|YP_192872.1|	YP_192872.1	1	109	36	109	Cys	-	TGC	OC	NAR	--J-	Gluconobacter_oxydans_621H	chromosome	NC_006677	Phage related integrase [Gluconobacter oxydans 621H]	Bacteria	Alphaproteobacteria
gi|58337198|ref|YP_193783.1|	YP_193783.1	1	193	136	224	Ser	-	TCG	OC	NAR	--J-	Lactobacillus_acidophilus_NCFM	chromosome	NC_006814	integrase [Lactobacillus acidophilus NCFM]	Bacteria	Firmicutes
gi|70732078|ref|YP_261834.1|	YP_261834.1	1	416	341	416	Lys	-	AAA	OC	NAR	--J-	Pseudomonas_fluorescens_Pf-5	chromosome	NC_004129	phage integrase family site specific recombinase [Pseudomonas fluorescens Pf-5]	Bacteria	Gammaproteobacteria
gi|58040742|ref|YP_192706.1|	YP_192706.1	1	152	99	173	Val	-	GTG	OC	NAR	--J-	Gluconobacter_oxydans_621H	chromosome	NC_006677	prophage integrase [Gluconobacter oxydans 621H]	Bacteria	Alphaproteobacteria
gi|237811004|ref|YP_002895455.1|	YP_002895455.1	1	222	146	222	Met	-	ATG	STI	AR	--J-	Burkholderia_pseudomallei_MSHR346	chromosome	NC_012695	phage integrase family protein [Burkholderia pseudomallei MSHR346]	Bacteria	Betaproteobacteria
gi|254794312|ref|YP_003079149.1|	YP_003079149.1	1	197	197	271	Arg	-	AGG	OD	AR	--J-	Escherichia_coli_O157_H7_TW14359	chromosome	NC_013008	integrase [Escherichia coli O157:H7 str. TW14359]	Bacteria	Gammaproteobacteria
gi|220924003|ref|YP_002499305.1|	YP_002499305.1	3	183	108	183	Val	-	GTA	OC	NAR	--J-	Methylobacterium_nodulans_ORS_2060	chromosome	NC_011894	integrase family protein [Methylobacterium nodulans ORS 2060]	Bacteria	Alphaproteobacteria
gi|56476734|ref|YP_158323.1|	YP_158323.1	1	238	444	517	Gly	-	GGG	STI	AR	--J-	Aromatoleum_aromaticum_EbN1	chromosome	NC_006513	integrase (int) [Aromatoleum aromaticum EbN1]	Bacteria	Betaproteobacteria
gi|56459788|ref|YP_155069.1|	YP_155069.1	1	100	88	164	Pro	-	CCC	OC	NAR	--J-	Idiomarina_loihiensis_L2TR	chromosome	NC_006512	integrase [Idiomarina loihiensis L2TR]	Bacteria	Gammaproteobacteria
gi|56476951|ref|YP_158540.1|	YP_158540.1	1	196	196	263	Lys	-	AAG	OD	AR	--J-	Aromatoleum_aromaticum_EbN1	chromosome	NC_006513	phage-related integrase [Aromatoleum aromaticum EbN1]	Bacteria	Betaproteobacteria
gi|77163593|ref|YP_342118.1|	YP_342118.1	1	740	17	92	Met	-	ATG	STI	AR	--J-	Nitrosococcus_oceani_ATCC_19707	chromosome	NC_007484	Phage integrase [Nitrosococcus oceani ATCC 19707]	Bacteria	Gammaproteobacteria
gi|56695936|ref|YP_166287.1|	YP_166287.1	1	142	166	241	Thr	-	ACA	STI	AR	--J-	Ruegeria_pomeroyi_DSS_3	chromosome	NC_003911	phage integrase family site specific recombinase [Ruegeria pomeroyi DSS-3]	Bacteria	Alphaproteobacteria
gi|56478761|ref|YP_160350.1|	YP_160350.1	3	68	404	479	His	-	CAC	OC	NAR	--J-	Aromatoleum_aromaticum_EbN1	chromosome	NC_006513	phage-related integrase [Aromatoleum aromaticum EbN1]	Bacteria	Betaproteobacteria
gi|50955666|ref|YP_062954.1|	YP_062954.1	3	38	609	684	Phe	-	TTC	OC	NAR	--J-	Leifsonia_xyli_xyli_CTCB0	chromosome	NC_006087	phage-related integrase [Leifsonia xyli subsp. xyli str. CTCB07]	Bacteria	Actinobacteria
gi|220926098|ref|YP_002501400.1|	YP_002501400.1	1	190	106	190	Leu	-	CTC	OC	NAR	--J-	Methylobacterium_nodulans_ORS_2060	chromosome	NC_011894	integrase family protein [Methylobacterium nodulans ORS 2060]	Bacteria	Alphaproteobacteria
gi|66768707|ref|YP_243469.1|	YP_243469.1	1	106	2812	2888	Arg	-	AGG	OD	AR	--J-	Xanthomonas_campestris_8004	chromosome	NC_007086	integrase/recombinase [Xanthomonas campestris pv. campestris str. 8004]	Bacteria	Gammaproteobacteria
gi|67458963|ref|YP_246587.1|	YP_246587.1	1	21	309	383	Cys	-	TGC	STI	AR	-RJ-	Rickettsia_felis_URRWXCal2	chromosome	NC_007109	site-specific tyrosine recombinase XerD [Rickettsia felis URRWXCal2]	Bacteria	Alphaproteobacteria
gi|189351412|ref|YP_001947040.1|	YP_001947040.1	1	78	158	234	Met	-	ATG	STI	AR	--J-	Burkholderia_multivorans_ATCC_17616_Tohoku	chromosome	NC_010804	integrase / tyrosine recombinase [Burkholderia multivorans ATCC 17616]	Bacteria	Betaproteobacteria
gi|71911280|ref|YP_282830.1|	YP_282830.1	1	134	48	134	Ser	-	TCC	OC	NAR	--J-	Streptococcus_pyogenes_MGAS5005	chromosome	NC_007297	phi5005.3 integrase [Streptococcus pyogenes phage 5005.3]	Bacteria	Firmicutes
gi|68248697|ref|YP_247809.1|	YP_247809.1	1	352	352	427	Lys	-	AAA	SIT	NAR	--J-	Haemophilus_influenzae_86_028NP	chromosome	NC_007146	putative site-specific recombinase [Haemophilus influenzae 86-028NP]	Bacteria	Gammaproteobacteria
gi|260856163|ref|YP_003230054.1|	YP_003230054.1	1	219	76	152	Pro	-	CCC	STI	AR	--J-	Escherichia_coli_O26_H11_11368	chromosome	NC_013361	putative integrase [Escherichia coli O26:H11 str. 11368]	Bacteria	Gammaproteobacteria
gi|70732300|ref|YP_262056.1|	YP_262056.1	1	166	110	194	Leu	-	TTG	STI	AR	--J-	Pseudomonas_fluorescens_Pf-5	chromosome	NC_004129	phage integrase family site specific recombinase [Pseudomonas fluorescens Pf-5]	Bacteria	Gammaproteobacteria
gi|163855581|ref|YP_001629879.1|	YP_001629879.1	1	303	228	303	Gly	-	GGC	STI	AR	--J-	Bordetella_petrii	chromosome	NC_010170	phage-related integrase [Bordetella petrii DSM 12804]	Bacteria	Betaproteobacteria
gi|90421675|ref|YP_530045.1|	YP_530045.1	1	255	166	255	Ser	-	TCG	STI	AR	--J-	Rhodopseudomonas_palustris_BisB18	chromosome	NC_007925	phage integrase [Rhodopseudomonas palustris BisB18]	Bacteria	Alphaproteobacteria
gi|169796211|ref|YP_001714004.1|	YP_001714004.1	1	159	159	235	Met	-	ATG	OD	AR	--J-	Acinetobacter_baumannii_AYE	chromosome	NC_010410	putative phage integrase [Acinetobacter baumannii AYE]	Bacteria	Gammaproteobacteria
gi|27468427|ref|NP_765064.1|	NP_765064.1	8	299	211	299	Ser	-	TCC	OC	NAR	--J-	Staphylococcus_epidermidis_ATCC_12228	chromosome	NC_004461	integrase [Staphylococcus epidermidis ATCC 12228]	Bacteria	Firmicutes
gi|55980996|ref|YP_144293.1|	YP_144293.1	1	153	79	153	Val	-	GTG	OC	NAR	--J-	Thermus_thermophilus_HB8	chromosome	NC_006461	DNA integration/recombination/invertion protein [Thermus thermophilus HB8]	Bacteria	Deinococcus-Thermus
gi|58581303|ref|YP_200319.1|	YP_200319.1	1	122	49	124	Lys	-	AAA	OC	NAR	--J-	Xanthomonas_oryzae_KACC10331	chromosome	NC_006834	phage-related integrase [Xanthomonas oryzae pv. oryzae KACC10331]	Bacteria	Gammaproteobacteria
gi|59800900|ref|YP_207612.1|	YP_207612.1	2	191	252	341	Ser	-	TCG	STI	AR	--J-	Neisseria_gonorrhoeae_FA_1090	chromosome	NC_002946	putative phage integrase	Bacteria	Betaproteobacteria
gi|114568708|ref|YP_755388.1|	YP_755388.1	1	109	274	363	Ser	-	TCC	STI	AR	--J-	Maricaulis_maris_MCS10	chromosome	NC_008347	phage integrase family protein [Maricaulis maris MCS10]	Bacteria	Alphaproteobacteria
gi|197122431|ref|YP_002134382.1|	YP_002134382.1	1	203	130	203	Met	-	ATG	STI	AR	--J-	Anaeromyxobacter_K	chromosome	NC_011145	integrase family protein [Anaeromyxobacter sp. K]	Bacteria	Deltaproteobacteria
gi|62289994|ref|YP_221787.1|	YP_221787.1	1	86	305	388	Leu	-	CTC	STI	AR	--J-	Brucella_abortus_bv__1_9_941	chromosome	NC_006932	phage integrase family site specific recombinase [Brucella abortus bv. 1 str. 9-941]	Bacteria	Alphaproteobacteria
gi|115352451|ref|YP_774290.1|	YP_774290.1	1	177	148	222	Arg	-	AGG	STI	AR	--J-	Burkholderia_cepacia_AMMD	chromosome	NC_008390	phage integrase family protein [Burkholderia ambifaria AMMD]	Bacteria	Betaproteobacteria
gi|62178894|ref|YP_215311.1|	YP_215311.1	1	15	117	192	Thr	-	ACG	OC	NAR	--J-	Salmonella_enterica_Choleraesuis	chromosome	NC_006905	hypothetical protein SC0324 [Salmonella enterica subsp. enterica serovar Choleraesuis str. SC-B67]	Bacteria	Gammaproteobacteria
gi|217964693|ref|YP_002350371.1|	YP_002350371.1	1	176	103	176	Arg	-	AGA	OC	NAR	--J-	Listeria_monocytogenes_HCC23	chromosome	NC_011660	integrase [Listeria monocytogenes HCC23]	Bacteria	Firmicutes
gi|50121813|ref|YP_050980.1|	YP_050980.1	1	180	380	455	Asn	-	AAC	STI	AR	--J-	Erwinia_carotovora_atroseptica_SCRI1043	chromosome	NC_004547	integrase [Pectobacterium atrosepticum SCRI1043]	Bacteria	Gammaproteobacteria
gi|78222992|ref|YP_384739.1|	YP_384739.1	1	64	322	396	Gly	-	GGC	OC	NAR	--JB	Geobacter_metallireducens_GS-15	chromosome	NC_007517	Phage integrase [Geobacter metallireducens GS-15]	Bacteria	Deltaproteobacteria
gi|50121674|ref|YP_050841.1|	YP_050841.1	1	188	79	155	Pro	-	CCC	STI	AR	--J-	Erwinia_carotovora_atroseptica_SCRI1043	chromosome	NC_004547	prophage integrase [Pectobacterium atrosepticum SCRI1043]	Bacteria	Gammaproteobacteria
gi|153947530|ref|YP_001399868.1|	YP_001399868.1	1	166	195	268	Gly	-	GGG	STI	AR	--J-	Yersinia_pseudotuberculosis_IP_31758	chromosome	NC_009708	phage integrase family site specific recombinase [Yersinia pseudotuberculosis IP 31758]	Bacteria	Gammaproteobacteria
gi|50954189|ref|YP_061477.1|	YP_061477.1	1	1232	1156	1232	Pro	-	CCG	STI	AR	--J-	Leifsonia_xyli_xyli_CTCB0	chromosome	NC_006087	phage-related integrase [Leifsonia xyli subsp. xyli str. CTCB07]	Bacteria	Actinobacteria
gi|73541878|ref|YP_296398.1|	YP_296398.1	1	171	122	196	Val	-	GTG	STI	AR	--J-	Ralstonia_eutropha_JMP134	chromosome	NC_007347	Phage integrase [Ralstonia eutropha JMP134]	Bacteria	Betaproteobacteria
gi|51597473|ref|YP_071664.1|	YP_071664.1	1	240	167	240	Gly	-	GGG	STI	AR	--J-	Yersinia_pseudotuberculosis_IP32953	chromosome	NC_006155	putative phage integrase. [Yersinia pseudotuberculosis IP 32953]	Bacteria	Gammaproteobacteria
gi|56480016|ref|NP_707880.2|	NP_707880.2	1	143	54	143	Ser	-	TCG	OC	NAR	--J-	Shigella_flexneri_2a	chromosome	NC_004337	putative integrase for prophage CP-933U [Shigella flexneri 2a str. 301]	Bacteria	Gammaproteobacteria
gi|51244277|ref|YP_064161.1|	YP_064161.1	1	283	197	283	Leu	-	TTG	STI	AR	--J-	Desulfotalea_psychrophila_LSv54	chromosome	NC_006138	prophage integrase [Desulfotalea psychrophila LSv54]	Bacteria	Deltaproteobacteria
gi|251789128|ref|YP_003003849.1|	YP_003003849.1	1	238	163	238	Asn	-	AAC	STI	AR	--J-	Dickeya_zeae_Ech1591	chromosome	NC_012912	integrase family protein [Dickeya zeae Ech1591]	Bacteria	Gammaproteobacteria
gi|45443318|ref|NP_994857.1|	NP_994857.1	1	240	167	240	Gly	-	GGG	STI	AR	--J-	Yersinia_pestis_biovar_Microtus_91001	chromosome	NC_005810	integrase [Yersinia pestis biovar Microtus str. 91001]	Bacteria	Gammaproteobacteria
gi|237785808|ref|YP_002906513.1|	YP_002906513.1	2	150	75	150	Glu	-	GAG	OC	NAR	--J-	Corynebacterium_kroppenstedtii_DSM_44385	chromosome	NC_012704	putative phage-related integrase [Corynebacterium kroppenstedtii DSM 44385]	Bacteria	Actinobacteria
gi|45441474|ref|NP_993013.1|	NP_993013.1	1	238	163	238	Asn	-	AAC	STI	AR	--J-	Yersinia_pestis_biovar_Microtus_91001	chromosome	NC_005810	integrase [Yersinia pestis biovar Microtus str. 91001]	Bacteria	Gammaproteobacteria
gi|45443140|ref|NP_994679.1|	NP_994679.1	1	257	167	257	SeC(p)	-	TGA	STI	AR	--J-	Yersinia_pestis_biovar_Microtus_91001	chromosome	NC_005810	putative phage integrase [Yersinia pestis biovar Microtus str. 91001]	Bacteria	Gammaproteobacteria
gi|46200178|ref|YP_005845.1|	YP_005845.1	1	78	43	119	Ile	-	ATC	OC	NAR	--J-	Thermus_thermophilus_HB27	chromosome	NC_005835	DNA integration/recombination/invertion protein [Thermus thermophilus HB27]	Bacteria	Deinococcus-Thermus
gi|120610417|ref|YP_970095.1|	YP_970095.1	1	74	54	129	His	-	CAC	OC	NAR	--J-	Acidovorax_avenae_citrulli_AAC00-1	chromosome	NC_008752	phage integrase family protein [Acidovorax avenae subsp. citrulli AAC00-1]	Bacteria	Betaproteobacteria
gi|50119564|ref|YP_048731.1|	YP_048731.1	1	258	183	258	Phe	-	TTC	OC	NAR	-RJ-	Erwinia_carotovora_atroseptica_SCRI1043	chromosome	NC_004547	putative phage integrase [Pectobacterium atrosepticum SCRI1043]	Bacteria	Gammaproteobacteria
gi|46578653|ref|YP_009461.1|	YP_009461.1	1	183	108	183	Lys	-	AAA	STI	AR	--J-	Desulfovibrio_vulgaris_Hildenborough	chromosome	NC_002937	phage integrase family site specific recombinase [Desulfovibrio vulgaris subsp. vulgaris str. Hildenborough]	Bacteria	Deltaproteobacteria
gi|46579938|ref|YP_010746.1|	YP_010746.1	1	272	178	272	Ser	-	TCG	STI	AR	--J-	Desulfovibrio_vulgaris_Hildenborough	chromosome	NC_002937	phage integrase family site specific recombinase [Desulfovibrio vulgaris subsp. vulgaris str. Hildenborough]	Bacteria	Deltaproteobacteria
gi|53724407|ref|YP_104507.1|	YP_104507.1	1	66	278	353	Arg	-	CGG	OC	NAR	--J-	Burkholderia_mallei_ATCC_23344	chromosome	NC_006348	phage integrase family site specific recombinase [Burkholderia mallei ATCC 23344]	Bacteria	Betaproteobacteria
gi|54022203|ref|YP_116445.1|	YP_116445.1	1	39	48	138	Ser	-	TCG	OC	NAR	--J-	Nocardia_farcinica_IFM10152	chromosome	NC_006361	putative phage integrase [Nocardia farcinica IFM 10152]	Bacteria	Actinobacteria
gi|54022678|ref|YP_116920.1|	YP_116920.1	1	90	18	90	Arg	-	AGG	OC	NAR	--J-	Nocardia_farcinica_IFM10152	chromosome	NC_006361	putative phage integrase [Nocardia farcinica IFM 10152]	Bacteria	Actinobacteria
gi|53805147|ref|YP_113189.1|	YP_113189.1	1	153	21	105	Leu	-	CTC	STI	AR	--J-	Methylococcus_capsulatus_Bath	chromosome	NC_002977	phage integrase family site specific recombinase [Methylococcus capsulatus str. Bath]	Bacteria	Gammaproteobacteria
gi|218690338|ref|YP_002398550.1|	YP_002398550.1	1	201	76	152	Pro	-	CCC	STI	AR	--J-	Escherichia_coli_ED1a	chromosome	NC_011745	integrase from prophage [Escherichia coli ED1a]	Bacteria	Gammaproteobacteria
gi|55821923|ref|YP_140365.1|	YP_140365.1	1	160	85	160	Lys	-	AAG	OC	NAR	--J-	Streptococcus_thermophilus_LMG_18311	chromosome	NC_006448	integrase/recombinase	Bacteria	Firmicutes
gi|56414549|ref|YP_151624.1|	YP_151624.1	1	91	16	91	Thr	-	ACG	OC	NAR	--J-	Salmonella_enterica_Paratypi_ATCC_9150	chromosome	NC_006511	integrase [Salmonella enterica subsp. enterica serovar Paratyphi A str. ATCC 9150]	Bacteria	Gammaproteobacteria
gi|56416258|ref|YP_153333.1|	YP_153333.1	1	164	224	308	Leu	-	TTG	STI	AR	--J-	Salmonella_enterica_Paratypi_ATCC_9150	chromosome	NC_006511	integrase [Salmonella enterica subsp. enterica serovar Paratyphi A str. ATCC 9150]	Bacteria	Gammaproteobacteria
gi|92113482|ref|YP_573410.1|	YP_573410.1	1	93	109	196	Ser	-	TCC	OC	NAR	--JB	Chromohalobacter_salexigens_DSM_3043	chromosome	NC_007963	phage integrase [Chromohalobacter salexigens DSM 3043]	Bacteria	Gammaproteobacteria
gi|55981508|ref|YP_144805.1|	YP_144805.1	1	144	120	196	Met	-	ATG	STI	AR	-RJ-	Thermus_thermophilus_HB8	chromosome	NC_006461	putative phage integrase/recombinase [Thermus thermophilus HB8]	Bacteria	Deinococcus-Thermus
gi|197250356|ref|YP_002149406.1|	YP_002149406.1	1	78	224	308	Leu	-	TTG	STI	AR	--J-	Salmonella_enterica_serovar_Agona_SL483	chromosome	NC_011149	integrase [Salmonella enterica subsp. enterica serovar Agona str. SL483]	Bacteria	Gammaproteobacteria
gi|52842271|ref|YP_096070.1|	YP_096070.1	3	65	357	433	Arg	-	CGA	OC	NAR	--J-	Legionella_pneumophila_Philadelphia_1	chromosome	NC_002942	prophage dlp12 integrase [Leonella pneumophila subsp. pneumophila str. Philadelphia 1]	Bacteria	Gammaproteobacteria
gi|53713650|ref|YP_099642.1|	YP_099642.1	2	239	162	239	Pro	-	CCA	STI	AR	--J-	Bacteroides_fragilis_YCH46	chromosome	NC_006347	tyrosine type site-specific recombinase [Bacteroides fralis YCH46]	Bacteria	Bacteroidetes/Chlorobi
gi|254556124|ref|YP_003062541.1|	YP_003062541.1	1	122	49	121	Arg	-	AGG	OC	NAR	--J-	Lactobacillus_plantarum_JDM1	chromosome	NC_012984	prophage Lp2 protein 2	Bacteria	Firmicutes
gi|52842088|ref|YP_095887.1|	YP_095887.1	4	338	525	601	Pro	-	CCA	OD	AR	--J-	Legionella_pneumophila_Philadelphia_1	chromosome	NC_002942	site specific recombinase	Bacteria	Gammaproteobacteria
gi|53712631|ref|YP_098623.1|	YP_098623.1	1	273	256	340	Ser	-	TCA	STI	AR	--J-	Bacteroides_fragilis_YCH46	chromosome	NC_006347	tyrosine type site-specific recombinase [Bacteroides fralis YCH46]	Bacteria	Bacteroidetes/Chlorobi
gi|83720150|ref|YP_441195.1|	YP_441195.1	1	178	102	178	Met	-	ATG	STI	AR	--J-	Burkholderia_thailandensis_E264	chromosome	NC_007651	phage integrase family protein [Burkholderia thailandensis E264]	Bacteria	Betaproteobacteria
gi|17546374|ref|NP_519776.1|	NP_519776.1	1	199	105	191	Leu	-	CTA	STI	AR	--J-	Ralstonia_solanacearum	chromosome	NC_003295	integrase/recombinase protein [Ralstonia solanacearum GMI1000]	Bacteria	Betaproteobacteria
gi|53713347|ref|YP_099339.1|	YP_099339.1	1	241	174	250	Asp	-	GAC	STI	AR	--J-	Bacteroides_fragilis_YCH46	chromosome	NC_006347	tyrosine type site-specific recombinase [Bacteroides fralis YCH46]	Bacteria	Bacteroidetes/Chlorobi
gi|220930346|ref|YP_002507255.1|	YP_002507255.1	1	244	170	244	Arg	-	CGG	STI	AR	--J-	Clostridium_cellulolyticum_H10	chromosome	NC_011898	integrase family protein [Clostridium cellulolyticum H10]	Bacteria	Firmicutes
gi|239828168|ref|YP_002950792.1|	YP_002950792.1	16	211	129	211	Leu	-	TTG	STI	AR	-RJ-	Geobacillus_WCH70	chromosome	NC_012793	integrase family protein [Geobacillus sp. WCH70]	Bacteria	Firmicutes
gi|114047261|ref|YP_737811.1|	YP_737811.1	1	357	203	290	Ser	-	TCC	STI	AR	--J-	Shewanella_MR-7	chromosome	NC_008322	phage integrase family protein [Shewanella sp. MR-7]	Bacteria	Gammaproteobacteria
gi|148252179|ref|YP_001236764.1|	YP_001236764.1	1	77	336	425	Ser	-	TCC	STI	AR	--J-	Bradyrhizobium_BTAi1	chromosome	NC_009485	putative phage integrase [Bradyrhizobium sp. BTAi1]	Bacteria	Alphaproteobacteria
gi|148653076|ref|YP_001280169.1|	YP_001280169.1	1	170	97	173	Met	-	ATG	STI	AR	--J-	Psychrobacter_PRwf-1	chromosome	NC_009524	phage integrase family protein [Psychrobacter sp. PRwf-1]	Bacteria	Gammaproteobacteria
gi|148259295|ref|YP_001233422.1|	YP_001233422.1	1	145	15	104	Ser	-	TCA	STI	AR	--J-	Acidiphilium_cryptum_JF-5	chromosome	NC_009484	phage integrase family protein [Acidiphilium cryptum JF-5]	Bacteria	Alphaproteobacteria
gi|148359408|ref|YP_001250615.1|	YP_001250615.1	4	348	524	600	Pro	-	CCA	OD	AR	--J-	Legionella_pneumophila_Corby	chromosome	NC_009494	site specific recombinase	Bacteria	Gammaproteobacteria
gi|148359487|ref|YP_001250694.1|	YP_001250694.1	1	157	157	231	Phe	-	TTC	OD	AR	--J-	Legionella_pneumophila_Corby	chromosome	NC_009494	phage related integrase [Leonella pneumophila str. Corby]	Bacteria	Gammaproteobacteria
gi|110805964|ref|YP_689484.1|	YP_689484.1	1	675	102	177	Asn	-	AAC	STI	AR	--J-	Shigella_flexneri_5_8401	chromosome	NC_008258	putative integrase [Shigella flexneri 5 str. 8401]	Bacteria	Gammaproteobacteria
gi|148284235|ref|YP_001248325.1|	YP_001248325.1	1	71	199	273	Cys	-	TGC	STI	AR	-RJ-	Orientia_tsutsugamushi_Boryong	chromosome	NC_009488	site-specific tyrosine recombinase XerD [Orientia tsutsugamushi str. Boryong]	Bacteria	Alphaproteobacteria
gi|226227264|ref|YP_002761370.1|	YP_002761370.1	1	91	9	91	Leu	-	TTA	OC	NAR	--J-	Gemmatimonas_aurantiaca_T_27	chromosome	NC_012489	integrase [Gemmatimonas aurantiaca T-27]	Bacteria	Other Bacteria
gi|146340241|ref|YP_001205289.1|	YP_001205289.1	1	81	448	532	Leu	-	CTC	OC	NAR	--J-	Bradyrhizobium_ORS278	chromosome	NC_009445	putative Phage integrase/recombinase [Bradyrhizobium sp. ORS278]	Bacteria	Alphaproteobacteria
gi|78046682|ref|YP_362857.1|	YP_362857.1	1	180	88	180	Ser	-	TCC	STI	AR	--J-	Xanthomonas_campestris_vesicatoria_85-10	chromosome	NC_007508	putative integrase [Xanthomonas campestris pv. vesicatoria str. 85-10]	Bacteria	Gammaproteobacteria
gi|146329800|ref|YP_001209933.1|	YP_001209933.1	1	299	209	299	Ser	-	TCC	STI	AR	--J-	Dichelobacter_nodosus_VCS1703A	chromosome	NC_009446	integrase A2 [Dichelobacter nodosus VCS1703A]	Bacteria	Gammaproteobacteria
gi|146340202|ref|YP_001205250.1|	YP_001205250.1	1	306	230	306	Arg	-	CGA	STI	AR	--J-	Bradyrhizobium_ORS278	chromosome	NC_009445	putative Phage integrase [Bradyrhizobium sp. ORS278]	Bacteria	Alphaproteobacteria
gi|147675094|ref|YP_001217300.1|	YP_001217300.1	1	313	213	300	Ser	-	TCC	STI	AR	--J-	Vibrio_cholerae_O395	chromosome	NC_009457	phage family integrase [Vibrio cholerae O395]	Bacteria	Gammaproteobacteria
gi|163849629|ref|YP_001637672.1|	YP_001637672.1	1	282	206	282	Met	-	ATG	STI	AR	--J-	Methylobacterium_extorquens_PA1	chromosome	NC_010172	integrase family protein [Methylobacterium extorquens PA1]	Bacteria	Alphaproteobacteria
gi|147919050|ref|YP_687221.1|	YP_687221.1	1	260	188	260	Gln	-	CAG	STI	AR	--J-	uncultured_methanogenic_archaeon_RC-I	chromosome	NC_009464	integrase [uncultured methanogenic archaeon RC-I]	Archaea	Euryarchaeota
gi|147677726|ref|YP_001211941.1|	YP_001211941.1	1	124	271	346	Trp	-	TGG	STI	AR	--J-	Pelotomaculum_thermopropionicum_SI	chromosome	NC_009454	site-specific recombinase XerD [Pelotomaculum thermopropionicum SI]	Bacteria	Firmicutes
gi|147678470|ref|YP_001212685.1|	YP_001212685.1	1	150	369	457	Leu	-	TTG	STI	AR	-RJ-	Pelotomaculum_thermopropionicum_SI	chromosome	NC_009454	integrase [Pelotomaculum thermopropionicum SI]	Bacteria	Firmicutes
gi|148827415|ref|YP_001292168.1|	YP_001292168.1	1	464	375	464	Ser	-	TCC	STI	AR	--J-	Haemophilus_influenzae_PittGG	chromosome	NC_009567	prophage integrase [Haemophilus influenzae PittGG]	Bacteria	Gammaproteobacteria
gi|150004634|ref|YP_001299378.1|	YP_001299378.1	1	238	134	221	Ser	-	TCA	STI	AR	--J-	Bacteroides_vulgatus_ATCC_8482	chromosome	NC_009614	transposase [Bacteroides vulgatus ATCC 8482]	Bacteria	Bacteroidetes/Chlorobi
gi|150005630|ref|YP_001300374.1|	YP_001300374.1	1	130	37	109	Gly	-	GGG	STI	AR	--J-	Bacteroides_vulgatus_ATCC_8482	chromosome	NC_009614	integrase [Bacteroides vulgatus ATCC 8482]	Bacteria	Bacteroidetes/Chlorobi
gi|224586310|ref|YP_002640109.1|	YP_002640109.1	1	190	224	308	Leu	-	TTG	STI	AR	--J-	Salmonella_enterica_serovar_Paratyphi_C_RKS4594	chromosome	NC_012125	integrase [Salmonella enterica subsp. enterica serovar Paratyphi C strain RKS4594]	Bacteria	Gammaproteobacteria
gi|23502343|ref|NP_698470.1|	NP_698470.1	1	142	66	142	Met	-	ATG	OC	NAR	--J-	Brucella_suis_1330	chromosome	NC_004310	phage integrase family site specific recombinase [Brucella suis 1330]	Bacteria	Alphaproteobacteria
gi|150005688|ref|YP_001300432.1|	YP_001300432.1	1	119	161	235	Pro	-	CCA	STI	AR	--J-	Bacteroides_vulgatus_ATCC_8482	chromosome	NC_009614	integrase [Bacteroides vulgatus ATCC 8482]	Bacteria	Bacteroidetes/Chlorobi
gi|150019810|ref|YP_001312064.1|	YP_001312064.1	1	214	125	214	Ser	-	TCC	STI	AR	--J-	Clostridium_beijerinckii_NCIMB_8052	chromosome	NC_009617	phage integrase family protein [Clostridium beijerinckii NCIMB 8052]	Bacteria	Firmicutes
gi|157145220|ref|YP_001452539.1|	YP_001452539.1	1	238	163	238	Asn	-	AAC	STI	AR	--J-	Citrobacter_koseri_ATCC_BAA-895	chromosome	NC_009792	hypothetical protein CKO_00953 [Citrobacter koseri ATCC BAA-895]	Bacteria	Gammaproteobacteria
gi|256829273|ref|YP_003158001.1|	YP_003158001.1	2	122	46	122	Asp	-	GAC	OC	NAR	--J-	Desulfomicrobium_baculatum_DSM_4028	chromosome	NC_013173	integrase family protein [Desulfomicrobium baculatum DSM 4028]	Bacteria	Deltaproteobacteria
gi|157368357|ref|YP_001476346.1|	YP_001476346.1	1	167	103	193	SeC(p)	-	TGA	STI	AR	--J-	Serratia_proteamaculans_568	chromosome	NC_009832	integrase family protein [Serratia proteamaculans 568]	Bacteria	Gammaproteobacteria
gi|163939178|ref|YP_001644062.1|	YP_001644062.1	1	172	100	172	Val	-	GTC	OC	NAR	--J-	Bacillus_weihenstephanensis_KBAB4	chromosome	NC_010184	integrase family protein [Bacillus weihenstephanensis KBAB4]	Bacteria	Firmicutes
gi|148553586|ref|YP_001261168.1|	YP_001261168.1	1	172	103	189	Leu	-	CTG	STI	AR	--J-	Sphingomonas_wittichii_RW1	chromosome	NC_009511	phage integrase family protein [Sphingomonas wittichii RW1]	Bacteria	Alphaproteobacteria
gi|253990207|ref|YP_003041563.1|	YP_003041563.1	1	264	177	264	Ser	-	TCA	STI	AR	--J-	Photorhabdus_asymbiotica	chromosome	NC_012962	putative prophage integrase [Photorhabdus asymbiotica]	Bacteria	Gammaproteobacteria
gi|121603879|ref|YP_981208.1|	YP_981208.1	1	258	169	258	Ser	-	TCA	STI	AR	--J-	Polaromonas_naphthalenivorans_CJ2	chromosome	NC_008781	phage integrase family protein [Polaromonas naphthalenivorans CJ2]	Bacteria	Betaproteobacteria
gi|148544222|ref|YP_001271592.1|	YP_001271592.1	1	69	184	257	Pro	-	CCA	STI	AR	-RJ-	Lactobacillus_reuteri_DSM_20016	chromosome	NC_009513	site-specific tyrosine recombinase XerS [Lactobacillus reuteri DSM 20016]	Bacteria	Firmicutes
gi|148559347|ref|YP_001258625.1|	YP_001258625.1	1	1649	1559	1649	Ser	-	AGC	STI	AR	--J-	Brucella_ovis	chromosome	NC_009505	phage integrase family site specific recombinase [Brucella ovis ATCC 25840]	Bacteria	Alphaproteobacteria
gi|269140769|ref|YP_003297470.1|	YP_003297470.1	1	258	168	258	SeC(p)	-	TGA	STI	AR	--J-	Edwardsiella_tarda_EIB202	chromosome	NC_013508	putative integrase [Edwardsiella tarda EIB202]	Bacteria	Gammaproteobacteria
gi|148823510|ref|YP_001288264.1|	YP_001288264.1	1	79	630	703	Met	-	ATG	SIT	NAR	--J-	Mycobacterium_tuberculosis_F11	chromosome	NC_009565	integrase [Mycobacterium tuberculosis F11]	Bacteria	Actinobacteria
gi|148653022|ref|YP_001280115.1|	YP_001280115.1	1	168	220	295	Arg	-	AGG	STI	AR	--J-	Psychrobacter_PRwf-1	chromosome	NC_009524	phage integrase family protein [Psychrobacter sp. PRwf-1]	Bacteria	Gammaproteobacteria
gi|113460150|ref|YP_718206.1|	YP_718206.1	2	136	136	210	Phe	Pseudo	TTC	SIT	NAR	--J-	Haemophilus_somnus_129PT	chromosome	NC_008309	integrase [Haemophilus somnus 129PT]	Bacteria	Gammaproteobacteria
gi|138894424|ref|YP_001124877.1|	YP_001124877.1	1	122	131	203	Val	-	GTC	OC	NAR	--J-	Geobacillus_thermodenitrificans_NG80-2	chromosome	NC_009328	DNA integration/recombination/invertion protein [Geobacillus thermodenitrificans NG80-2]	Bacteria	Firmicutes
gi|241663820|ref|YP_002982180.1|	YP_002982180.1	1	155	73	157	Leu	-	TTG	STI	AR	--J-	Ralstonia_pickettii_12D	chromosome	NC_012856	integrase family protein [Ralstonia pickettii 12D]	Bacteria	Betaproteobacteria
gi|145593122|ref|YP_001157419.1|	YP_001157419.1	1	271	196	271	Arg	-	AGG	OC	NAR	--J-	Salinispora_tropica_CNB-440	chromosome	NC_009380	phage integrase family protein [Salinispora tropica CNB-440]	Bacteria	Actinobacteria
gi|221369879|ref|YP_002520975.1|	YP_002520975.1	1	140	65	140	Val	-	GTA	OC	NAR	--J-	Rhodobacter_sphaeroides_KD131	chromosome	NC_011958	integrase [Rhodobacter sphaeroides KD131]	Bacteria	Alphaproteobacteria
gi|145298182|ref|YP_001141023.1|	YP_001141023.1	8	456	1140	1216	Met	-	ATG	OD	AR	--J-	Aeromonas_salmonicida_A449	chromosome	NC_009348	integrase [Aeromonas salmonicida subsp. salmonicida A449]	Bacteria	Gammaproteobacteria
gi|145593307|ref|YP_001157604.1|	YP_001157604.1	1	301	172	248	Ala	-	GCG	OC	NAR	--J-	Salinispora_tropica_CNB-440	chromosome	NC_009380	phage integrase family protein [Salinispora tropica CNB-440]	Bacteria	Actinobacteria
gi|145597935|ref|YP_001162011.1|	YP_001162011.1	1	166	195	268	Gly	-	GGG	STI	AR	--J-	Yersinia_pestis_Pestoides_F	chromosome	NC_009381	integrase [Yersinia pestis Pestoides F]	Bacteria	Gammaproteobacteria
gi|145598501|ref|YP_001162577.1|	YP_001162577.1	1	162	304	379	Asn	-	AAC	STI	AR	--J-	Yersinia_pestis_Pestoides_F	chromosome	NC_009381	integrase [Yersinia pestis Pestoides F]	Bacteria	Gammaproteobacteria
gi|145594474|ref|YP_001158771.1|	YP_001158771.1	1	70	125	198	Pro	-	CCC	OC	NAR	--J-	Salinispora_tropica_CNB-440	chromosome	NC_009380	phage integrase family protein [Salinispora tropica CNB-440]	Bacteria	Actinobacteria
gi|85375745|ref|YP_459807.1|	YP_459807.1	1	167	194	280	Leu	-	CTG	STI	AR	--J-	Erythrobacter_litoralis_HTCC2594	chromosome	NC_007722	symbiosis island integrase [Erythrobacter litoralis HTCC2594]	Bacteria	Alphaproteobacteria
gi|134296858|ref|YP_001120593.1|	YP_001120593.1	1	78	130	206	Met	-	ATG	STI	AR	--J-	Burkholderia_vietnamiensis_G4	chromosome	NC_009256	phage integrase family protein [Burkholderia vietnamiensis G4]	Bacteria	Betaproteobacteria
gi|134298368|ref|YP_001111864.1|	YP_001111864.1	3	39	522	608	Leu	-	TTA	OC	NAR	--J-	Desulfotomaculum_reducens_MI-1	chromosome	NC_009253	phage integrase family protein [Desulfotomaculum reducens MI-1]	Bacteria	Firmicutes
gi|134299045|ref|YP_001112541.1|	YP_001112541.1	1	97	189	265	Pro	-	CCC	OC	NAR	--J-	Desulfotomaculum_reducens_MI-1	chromosome	NC_009253	phage integrase family protein [Desulfotomaculum reducens MI-1]	Bacteria	Firmicutes
gi|50120613|ref|YP_049780.1|	YP_049780.1	1	256	181	256	Asn	-	AAC	STI	AR	--J-	Erwinia_carotovora_atroseptica_SCRI1043	chromosome	NC_004547	phage integrase [Pectobacterium atrosepticum SCRI1043]	Bacteria	Gammaproteobacteria
gi|134298247|ref|YP_001111743.1|	YP_001111743.1	2	158	276	351	Lys	-	AAG	STI	AR	--J-	Desulfotomaculum_reducens_MI-1	chromosome	NC_009253	phage integrase family protein [Desulfotomaculum reducens MI-1]	Bacteria	Firmicutes
gi|222149050|ref|YP_002550007.1|	YP_002550007.1	1	139	64	139	Lys	-	AAG	OC	NAR	--J-	Agrobacterium_vitis_S4	chromosome	NC_011989	phage-related integrase [Agrobacterium vitis S4]	Bacteria	Alphaproteobacteria
gi|167645286|ref|YP_001682949.1|	YP_001682949.1	2	87	397	470	Gln	-	CAA	STI	AR	--J-	Caulobacter_K31	chromosome	NC_010338	hypothetical protein Caul_1321 [Caulobacter sp. K31]	Bacteria	Alphaproteobacteria
gi|50085310|ref|YP_046820.1|	YP_046820.1	1	284	208	284	Val	-	GTC	STI	AR	--J-	Acinetobacter_sp_ADP1	chromosome	NC_005966	putative integrase/recombinase protein [Acinetobacter sp. ADP1]	Bacteria	Gammaproteobacteria
gi|29144761|ref|NP_808103.1|	NP_808103.1	1	164	1778	1862	Leu	-	TTG	STI	AR	--J-	Salmonella_enterica_serovar_Typhi_Ty2	chromosome	NC_004631	integrase [Salmonella enterica subsp. enterica serovar Typhi str. Ty2]	Bacteria	Gammaproteobacteria
gi|13475381|ref|NP_106945.1|	NP_106945.1	1	274	199	274	Phe	-	TTC	STI	AR	--J-	Mesorhizobium_loti	chromosome	NC_002678	symbiosis island integrase [Mesorhizobium loti MAFF303099]	Bacteria	Alphaproteobacteria
gi|229584927|ref|YP_002843429.1|	YP_002843429.1	1	134	134	207	Phe	-	TTC	STI	AR	--J-	Sulfolobus_islandicus_M_16_27	chromosome	NC_012632	integrase family protein [Sulfolobus islandicus M.16.27]	Archaea	Crenarchaeota
gi|91213826|ref|YP_543812.1|	YP_543812.1	1	187	155	239	Leu	-	TTG	STI	AR	--J-	Escherichia_coli_UTI89	chromosome	NC_007946	prophage P4 integrase [Escherichia coli UTI89]	Bacteria	Gammaproteobacteria
gi|146307138|ref|YP_001187603.1|	YP_001187603.1	1	56	95	184	Ser	-	TCC	OC	NAR	--J-	Pseudomonas_mendocina_ymp	chromosome	NC_009439	phage integrase family protein [Pseudomonas mendocina ymp]	Bacteria	Gammaproteobacteria
gi|146297702|ref|YP_001181473.1|	YP_001181473.1	2	111	530	606	Arg	-	CGT	OC	NAR	--J-	Caldicellulosiruptor_saccharolyticus_DSM_8903	chromosome	NC_009437	phage integrase family protein [Caldicellulosiruptor saccharolyticus DSM 8903]	Bacteria	Firmicutes
gi|226941541|ref|YP_002796615.1|	YP_002796615.1	4	580	507	580	Cys	-	TGC	STI	AR	--J-	Laribacter_hongkongensis_HLHK9	chromosome	NC_012559	GTP-binding protein LepA, idem Uniprot [Laribacter hongkongensis HLHK9]	Bacteria	Betaproteobacteria
gi|146310128|ref|YP_001175202.1|	YP_001175202.1	1	187	110	194	Leu	-	TTG	STI	AR	--J-	Enterobacter_638	chromosome	NC_009436	phage integrase family protein [Enterobacter sp. 638]	Bacteria	Gammaproteobacteria
gi|146312529|ref|YP_001177603.1|	YP_001177603.1	1	177	77	151	Arg	-	AGG	STI	AR	--J-	Enterobacter_638	chromosome	NC_009436	phage integrase family protein [Enterobacter sp. 638]	Bacteria	Gammaproteobacteria
gi|146317758|ref|YP_001197470.1|	YP_001197470.1	13	87	6662	6745	Leu	-	TTG	OC	NAR	--J-	Streptococcus_suis_05ZYH33	chromosome	NC_009442	hypothetical protein SSU05_0100 [Streptococcus suis 05ZYH33]	Bacteria	Firmicutes
gi|146310433|ref|YP_001175507.1|	YP_001175507.1	1	15	114	189	Thr	-	ACG	OC	NAR	--J-	Enterobacter_638	chromosome	NC_009436	phage integrase family protein [Enterobacter sp. 638]	Bacteria	Gammaproteobacteria
gi|269955405|ref|YP_003325194.1|	YP_003325194.1	2	321	321	393	Thr	-	ACC	OD	AR	--J-	Xylanimonas_cellulosilytica_DSM_15894	chromosome	NC_013530	integrase family protein [Xylanimonas cellulosilytica DSM 15894]	Bacteria	Actinobacteria
gi|145598548|ref|YP_001162624.1|	YP_001162624.1	3	384	299	384	Leu	-	TTA	OC	NAR	--J-	Yersinia_pestis_Pestoides_F	chromosome	NC_009381	hypothetical protein YPDSF_1258 [Yersinia pestis Pestoides F]	Bacteria	Gammaproteobacteria
gi|146276876|ref|YP_001167035.1|	YP_001167035.1	1	15	55	129	Glu	-	GAA	OC	NAR	--J-	Rhodobacter_sphaeroides_ATCC_17025	chromosome	NC_009428	phage integrase family protein [Rhodobacter sphaeroides ATCC 17025]	Bacteria	Alphaproteobacteria
gi|108807291|ref|YP_651207.1|	YP_651207.1	1	238	163	238	Asn	-	AAC	STI	AR	--J-	Yersinia_pestis_Antiqua	chromosome	NC_008150	integrase [Yersinia pestis Antiqua]	Bacteria	Gammaproteobacteria
gi|256369890|ref|YP_003107401.1|	YP_003107401.1	1	142	66	142	Met	-	ATG	OC	NAR	--J-	Brucella_microti_CCM_4915	chromosome	NC_013119	site-specific recombinase	Bacteria	Alphaproteobacteria
gi|145601017|ref|YP_001165093.1|	YP_001165093.1	1	257	167	257	SeC(p)	-	TGA	STI	AR	--J-	Yersinia_pestis_Pestoides_F	chromosome	NC_009381	phage integrase [Yersinia pestis Pestoides F]	Bacteria	Gammaproteobacteria
gi|52141019|ref|YP_085810.1|	YP_085810.1	2	174	98	174	Arg	-	AGA	STI	AR	--J-	Bacillus_cereus_ZK	chromosome	NC_006274	integrase/recombinase [Bacillus cereus E33L]	Bacteria	Firmicutes
gi|146280655|ref|YP_001170808.1|	YP_001170808.1	1	243	168	243	Thr	-	ACA	STI	AR	--J-	Pseudomonas_stutzeri_A1501	chromosome	NC_009434	phage integrase family site specific recombinase [Pseudomonas stutzeri A1501]	Bacteria	Gammaproteobacteria
gi|268319286|ref|YP_003292942.1|	YP_003292942.1	1	91	281	368	Ser	-	TCG	OC	NAR	--J-	Lactobacillus_johnsonii_FI9785	chromosome	NC_013504	bacteriophage integrase [Lactobacillus johnsonii FI9785]	Bacteria	Firmicutes
gi|146277760|ref|YP_001167919.1|	YP_001167919.1	1	64	408	483	Val	-	GTA	OC	NAR	--J-	Rhodobacter_sphaeroides_ATCC_17025	chromosome	NC_009428	phage integrase family protein [Rhodobacter sphaeroides ATCC 17025]	Bacteria	Alphaproteobacteria
gi|146279095|ref|YP_001169254.1|	YP_001169254.1	1	140	65	140	Met	-	ATG	OC	NAR	--J-	Rhodobacter_sphaeroides_ATCC_17025	chromosome	NC_009428	phage integrase family protein [Rhodobacter sphaeroides ATCC 17025]	Bacteria	Alphaproteobacteria
gi|83716799|ref|YP_440207.1|	YP_440207.1	1	245	156	245	Ser	-	TCC	STI	AR	--J-	Burkholderia_thailandensis_E264	chromosome	NC_007650	integrase [Burkholderia thailandensis E264]	Bacteria	Betaproteobacteria
gi|157158542|ref|YP_001463323.1|	YP_001463323.1	1	176	87	176	Ser	-	TCG	OC	NAR	--J-	Escherichia_coli_E24377A	chromosome	NC_009801	phage integrase family site specific recombinase [Escherichia coli E24377A]	Bacteria	Gammaproteobacteria
gi|157147729|ref|YP_001455048.1|	YP_001455048.1	1	275	191	275	Leu	-	TTG	STI	AR	--J-	Citrobacter_koseri_ATCC_BAA-895	chromosome	NC_009792	hypothetical protein CKO_03532 [Citrobacter koseri ATCC BAA-895]	Bacteria	Gammaproteobacteria
gi|157157483|ref|YP_001464322.1|	YP_001464322.1	1	198	107	182	Phe	-	TTC	STI	AR	--J-	Escherichia_coli_E24377A	chromosome	NC_009801	site-specific recombinase	Bacteria	Gammaproteobacteria
gi|157159726|ref|YP_001457044.1|	YP_001457044.1	1	15	116	191	Thr	-	ACG	OC	NAR	--J-	Escherichia_coli_HS	chromosome	NC_009800	phage integrase family site specific recombinase [Escherichia coli HS]	Bacteria	Gammaproteobacteria
gi|157164325|ref|YP_001467402.1|	YP_001467402.1	2	68	233	323	Ser	-	AGC	OC	NAR	--J-	Campylobacter_concisus_13826	chromosome	NC_009802	lipoprotein, putative phage integrase in Uniprot [Campylobacter concisus 13826]	Bacteria	Epsilonproteobacteria
gi|157164811|ref|YP_001466806.1|	YP_001466806.1	2	123	49	123	Met	-	ATG	OC	NAR	--J-	Campylobacter_concisus_13826	chromosome	NC_009802	Ferredoxin – phage integrase at Uniprot	Bacteria	Epsilonproteobacteria
gi|157161464|ref|YP_001458782.1|	YP_001458782.1	1	203	114	203	Ser	-	TCG	OC	NAR	--J-	Escherichia_coli_HS	chromosome	NC_009800	phage integrase family protein [Escherichia coli HS]	Bacteria	Gammaproteobacteria
gi|190150873|ref|YP_001969398.1|	YP_001969398.1	7	190	115	190	Trp	-	TGG	STI	AR	-RJ-	Actinobacillus_pleuropneumoniae_serovar_7_AP76	chromosome	NC_010939	tyrosine recombinase XerD [Actinobacillus pleuropneumoniae serovar 7 str. AP76]	Bacteria	Gammaproteobacteria
gi|154686284|ref|YP_001421445.1|	YP_001421445.1	1	115	147	219	Arg	-	AGG	SIT	NAR	--J-	Bacillus_amyloliquefaciens_FZB42	chromosome	NC_009725	phage integrase family site specific recombinase [Bacillus amyloliquefaciens FZB42]	Bacteria	Firmicutes
gi|15609446|ref|NP_216825.1|	NP_216825.1	1	79	630	703	Met	-	ATG	SIT	NAR	--J-	Mycobacterium_tuberculosis_H37Rv	chromosome	NC_000962	hypothetical protein Rv2309c [Mycobacterium tuberculosis H37Rv]	Bacteria	Actinobacteria
gi|15640540|ref|NP_230167.1|	NP_230167.1	1	242	167	242	Met	-	ATG	STI	AR	--J-	Vibrio_cholerae	chromosome	NC_002505	phage integrase [Vibrio cholerae O1 biovar El Tor str. N16961]	Bacteria	Gammaproteobacteria
gi|86739852|ref|YP_480252.1|	YP_480252.1	1	181	109	181	Arg	-	AGA	OC	NAR	--J-	Frankia_CcI3	chromosome	NC_007777	phage integrase [Frankia sp. CcI3]	Bacteria	Actinobacteria
gi|15605600|ref|NP_220386.1|	NP_220386.1	1	411	370	451	Leu	-	CTA	OC	NAR	-RJ-	Chlamydia_trachomatis_D_UW_3_CX	chromosome	NC_000117	site-specific tyrosine recombinase XerD [Chlamydia trachomatis D/UW-3/CX]	Bacteria	Chlamydiae/Verrucomicrobia
gi|86742949|ref|YP_483349.1|	YP_483349.1	1	151	75	151	Pro	-	CCG	OC	NAR	--J-	Frankia_CcI3	chromosome	NC_007777	phage integrase [Frankia sp. CcI3]	Bacteria	Actinobacteria
gi|156935256|ref|YP_001439172.1|	YP_001439172.1	1	91	16	91	Thr	-	ACG	OC	NAR	--J-	Enterobacter_sakazakii_ATCC_BAA-894	chromosome	NC_009778	hypothetical protein ESA_03107 [Enterobacter sakazakii ATCC BAA-894]	Bacteria	Gammaproteobacteria
gi|220934931|ref|YP_002513830.1|	YP_002513830.1	1	188	69	144	Asn	-	AAC	STI	AR	--J-	Thioalkalivibrio_HL_EbGR7	chromosome	NC_011901	integrase family protein [Thioalkalivibrio sp. HL-EbGR7]	Bacteria	Gammaproteobacteria
gi|89892756|ref|YP_516243.1|	YP_516243.1	1	161	251	339	Ser	-	TCG	OC	NAR	--J-	Desulfitobacterium_hafniense_Y51	chromosome	NC_007907	hypothetical protein DSY0010 [Desulfitobacterium hafniense Y51]	Bacteria	Firmicutes
gi|15672418|ref|NP_266592.1|	NP_266592.1	1	80	80	153	Arg	-	AGA	OC	NAR	--J-	Lactococcus_lactis	chromosome	NC_002662	integrase [Lactococcus lactis subsp. lactis Il1403]	Bacteria	Firmicutes
gi|157803898|ref|YP_001492447.1|	YP_001492447.1	1	97	23	97	Cys	-	TGC	STI	AR	-RJ-	Rickettsia_canadensis_McKiel	chromosome	NC_009879	site-specific tyrosine recombinase XerD [Rickettsia canadensis str. McKiel]	Bacteria	Alphaproteobacteria
gi|83309587|ref|YP_419851.1|	YP_419851.1	1	299	224	299	Ala	-	GCG	STI	AR	--J-	Magnetospirillum_magneticum_AMB-1	chromosome	NC_007626	integrase [Magnetospirillum magneticum AMB-1]	Bacteria	Alphaproteobacteria
gi|157964440|ref|YP_001499264.1|	YP_001499264.1	1	22	1696	1770	Cys	-	TGC	STI	AR	-RJ-	Rickettsia_massiliae_MTU5	chromosome	NC_009900	site-specific tyrosine recombinase XerD [Rickettsia massiliae MTU5]	Bacteria	Alphaproteobacteria
gi|157825624|ref|YP_001493344.1|	YP_001493344.1	1	22	535	609	Cys	-	TGC	STI	AR	-RJ-	Rickettsia_akari_Hartford	chromosome	NC_009881	site-specific tyrosine recombinase XerD [Rickettsia akari str. Hartford]	Bacteria	Alphaproteobacteria
gi|191637365|ref|YP_001986531.1|	YP_001986531.1	1	128	123	194	Arg	-	CGA	OC	NAR	--J-	Lactobacillus_casei	chromosome	NC_010999	Integrase [Lactobacillus casei BL23]	Bacteria	Firmicutes
gi|28897845|ref|NP_797450.1|	NP_797450.1	1	83	146	233	Ser	-	TCC	STI	AR	--J-	Vibrio_parahaemolyticus	chromosome	NC_004603	hypothetical protein VP1071 [Vibrio parahaemolyticus RIMD 2210633]	Bacteria	Gammaproteobacteria
gi|15803506|ref|NP_289539.1|	NP_289539.1	1	198	107	182	Phe	-	TTC	STI	AR	--J-	Escherichia_coli_O157H7_EDL933	chromosome	NC_002655	putative pathogenicity island integrase [Escherichia coli O157:H7 EDL933]	Bacteria	Gammaproteobacteria
gi|15804200|ref|NP_290239.1|	NP_290239.1	1	200	294	384	SeC(p)	-	TGA	STI	AR	--J-	Escherichia_coli_O157H7_EDL933	chromosome	NC_002655	putative integrase for prophage 933L and the LEE pathogenicity island [Escherichia coli O157:H7 EDL933]	Bacteria	Gammaproteobacteria
gi|126451551|ref|YP_001065090.1|	YP_001065090.1	1	162	86	162	Met	-	ATG	STI	AR	--J-	Burkholderia_pseudomallei_1106a	chromosome	NC_009076	phage integrase family site specific recombinase [Burkholderia pseudomallei 1106a]	Bacteria	Betaproteobacteria
gi|170731520|ref|YP_001763467.1|	YP_001763467.1	1	77	253	328	Arg	-	CGG	OC	NAR	--J-	Burkholderia_cenocepacia_MC0_3	chromosome	NC_010508	integrase family protein [Burkholderia cenocepacia MC0-3]	Bacteria	Betaproteobacteria
gi|157165511|ref|YP_001467745.1|	YP_001467745.1	5	192	922	997	Ala	-	GCC	STI	AR	--J-	Campylobacter_concisus_13826	chromosome	NC_009802	Symbiosis island integrase (from Uniprot) – 30S ribosomal protein S15 [Campylobacter concisus 13826]	Bacteria	Epsilonproteobacteria
gi|157372122|ref|YP_001480111.1|	YP_001480111.1	1	239	166	239	Gly	-	GGG	STI	AR	--J-	Serratia_proteamaculans_568	chromosome	NC_009832	integrase family protein [Serratia proteamaculans 568]	Bacteria	Gammaproteobacteria
gi|157372282|ref|YP_001480271.1|	YP_001480271.1	1	193	706	781	Phe	-	TTC	OC	NAR	--J-	Serratia_proteamaculans_568	chromosome	NC_009832	integrase family protein [Serratia proteamaculans 568]	Bacteria	Gammaproteobacteria
gi|150017168|ref|YP_001309422.1|	YP_001309422.1	1	199	125	199	Glu	-	GAG	OC	NAR	--J-	Clostridium_beijerinckii_NCIMB_8052	chromosome	NC_009617	phage integrase family protein [Clostridium beijerinckii NCIMB 8052]	Bacteria	Firmicutes
gi|157368648|ref|YP_001476637.1|	YP_001476637.1	1	275	200	275	Phe	-	TTC	OC	NAR	--J-	Serratia_proteamaculans_568	chromosome	NC_009832	integrase family protein [Serratia proteamaculans 568]	Bacteria	Gammaproteobacteria
gi|150397133|ref|YP_001327600.1|	YP_001327600.1	1	164	89	164	Lys	-	AAG	OC	NAR	--J-	Sinorhizobium_medicae_WSM419	chromosome	NC_009636	hypothetical protein Smed_1931 [Sinorhizobium medicae WSM419]	Bacteria	Alphaproteobacteria
gi|157738094|ref|YP_001490778.1|	YP_001490778.1	2	155	230	306	Met	-	ATG	STI	AR	--J-	Arcobacter_butzleri_RM4018	chromosome	NC_009850	hypothetical protein Abu_1872 [Arcobacter butzleri RM4018]	Bacteria	Epsilonproteobacteria
gi|83310003|ref|YP_420267.1|	YP_420267.1	1	160	3185	3261	Met	-	ATG	STI	AR	--J-	Magnetospirillum_magneticum_AMB-1	chromosome	NC_007626	integrase [Magnetospirillum magneticum AMB-1]	Bacteria	Alphaproteobacteria
gi|124265741|ref|YP_001019745.1|	YP_001019745.1	1	161	85	161	Met	-	ATG	STI	AR	--J-	Methylibium_petroleiphilum_PM1	chromosome	NC_008825	hypothetical protein Mpe_A0548 [Methylibium petroleiphilum PM1]	Bacteria	Betaproteobacteria
gi|157737566|ref|YP_001490249.1|	YP_001490249.1	1	179	67	150	Leu	-	TTG	STI	AR	--J-	Arcobacter_butzleri_RM4018	chromosome	NC_009850	putative phage integrase [Arcobacter butzleri RM4018]	Bacteria	Epsilonproteobacteria
gi|21243357|ref|NP_642939.1|	NP_642939.1	1	77	63	139	Asn	-	AAC	OC	NAR	--J-	Xanthomonas_citri	chromosome	NC_003919	phage-related integrase [Xanthomonas axonopodis pv. citri str. 306]	Bacteria	Gammaproteobacteria
gi|158318043|ref|YP_001510551.1|	YP_001510551.1	1	324	144	216	Arg	-	CGT	OC	NAR	--J-	Frankia_EAN1pec	chromosome	NC_009921	integrase family protein [Frankia sp. EAN1pec]	Bacteria	Actinobacteria
gi|152993025|ref|YP_001358746.1|	YP_001358746.1	2	46	499	575	Met	-	ATG	OC	NAR	--J-	Sulfurovum_NBC37-1	chromosome	NC_009663	phage integrase family site specific recombinase [Sulfurovum sp. NBC37-1]	Bacteria	Epsilonproteobacteria
gi|152985069|ref|YP_001349880.1|	YP_001349880.1	1	431	356	431	Lys	-	AAA	OC	NAR	-RJ-	Pseudomonas_aeruginosa_PA7	chromosome	NC_009656	phage integrase family site specific recombinase [Pseudomonas aerunosa PA7]	Bacteria	Gammaproteobacteria
gi|152986906|ref|YP_001348008.1|	YP_001348008.1	1	85	114	200	Leu	-	TTA	OC	NAR	--J-	Pseudomonas_aeruginosa_PA7	chromosome	NC_009656	phage integrase family protein [Pseudomonas aerunosa PA7]	Bacteria	Gammaproteobacteria
gi|152993984|ref|YP_001359705.1|	YP_001359705.1	1	174	49	124	Val	-	GTC	STI	AR	--J-	Sulfurovum_NBC37-1	chromosome	NC_009663	phage integrase family site specific recombinase [Sulfurovum sp. NBC37-1]	Bacteria	Epsilonproteobacteria
gi|116048902|ref|YP_792297.1|	YP_792297.1	1	447	372	447	Lys	-	AAA	OC	NAR	--J-	Pseudomonas_aeruginosa_UCBPP-PA14	chromosome	NC_008463	putative integrase [Pseudomonas aerunosa UCBPP-PA14]	Bacteria	Gammaproteobacteria
gi|153006817|ref|YP_001381142.1|	YP_001381142.1	3	118	598	674	Arg	-	CGT	OC	NAR	--J-	Anaeromyxobacter_Fw109-5	chromosome	NC_009675	phage integrase family protein [Anaeromyxobacter sp. Fw109-5]	Bacteria	Deltaproteobacteria
gi|153000476|ref|YP_001366157.1|	YP_001366157.1	1	26	215	302	Ser	-	TCC	OC	NAR	--JB	Shewanella_baltica_OS185	chromosome	NC_009665	phage integrase family protein [Shewanella baltica OS185]	Bacteria	Gammaproteobacteria
gi|78047854|ref|YP_364029.1|	YP_364029.1	2	227	452	527	Gly	-	GGC	STI	AR	--J-	Xanthomonas_campestris_vesicatoria_85-10	chromosome	NC_007508	phage-related integrase [Xanthomonas campestris pv. vesicatoria str. 85-10]	Bacteria	Gammaproteobacteria
gi|150390613|ref|YP_001320662.1|	YP_001320662.1	1	231	155	231	Pro	-	CCC	STI	AR	--J-	Alkaliphilus_metalliredigens_QYMF	chromosome	NC_009633	phage integrase family protein [Alkaliphilus metalliredigens QYMF]	Bacteria	Firmicutes
gi|150401647|ref|YP_001325413.1|	YP_001325413.1	6	77	911	985	His	-	CAC	OC	NAR	--J-	Methanococcus_aeolicus_Nankai-3	chromosome	NC_009635	phage integrase family protein [Methanococcus aeolicus Nankai-3]	Archaea	Euryarchaeota
gi|150401987|ref|YP_001329281.1|	YP_001329281.1	1	650	407	493	Ser	-	TCA	SIT	NAR	--J-	Methanococcus_maripaludis_C7	chromosome	NC_009637	phage integrase family protein [Methanococcus maripaludis C7]	Archaea	Euryarchaeota
gi|152983208|ref|YP_001352573.1|	YP_001352573.1	1	166	157	247	Ser	-	TCC	STI	AR	--J-	Janthinobacterium_Marseille	chromosome	NC_009659	prophage integrase [Janthinobacterium sp. Marseille]	Bacteria	Betaproteobacteria
gi|150399016|ref|YP_001322783.1|	YP_001322783.1	1	572	431	517	Ser	-	TCA	SIT	NAR	--J-	Methanococcus_vannielii_SB	chromosome	NC_009634	phage integrase family protein [Methanococcus vannielii SB]	Archaea	Euryarchaeota
gi|159184660|ref|NP_526319.1|	NP_526319.1	1	138	7	90	Leu	-	TTA	OD	AR	--J-	Agrobacterium_tumefaciens_C58_Cereon	chromosome	NC_003062	phage-related integrase [Agrobacterium tumefaciens str. C58]	Bacteria	Alphaproteobacteria
gi|152983145|ref|YP_001352184.1|	YP_001352184.1	1	168	19	97	Met	-	ATG	STI	AR	--J-	Janthinobacterium_Marseille	chromosome	NC_009659	phage integrase family site specific recombinase [Janthinobacterium sp. Marseille]	Bacteria	Betaproteobacteria
gi|24111736|ref|NP_706246.1|	NP_706246.1	1	15	116	191	Thr	-	ACG	OC	NAR	--J-	Shigella_flexneri_2a	chromosome	NC_004337	putative phage integrase [Shigella flexneri 2a str. 301]	Bacteria	Gammaproteobacteria
gi|152973158|ref|YP_001338304.1|	YP_001338304.1	1	421	593	677	Leu	-	TTG	STI	AR	--J-	Klebsiella_pneumoniae_MGH_78578	chromosome	NC_009648	putative phage integrase [Klebsiella pneumoniae subsp. pneumoniae MGH 78578]	Bacteria	Gammaproteobacteria
gi|152977717|ref|YP_001343346.1|	YP_001343346.1	4	93	18	93	Trp	-	TGG	OC	NAR	--J-	Actinobacillus_succinogenes_130Z	chromosome	NC_009655	phage integrase family protein [Actinobacillus succinogenes 130Z]	Bacteria	Gammaproteobacteria
gi|153951461|ref|YP_001397554.1|	YP_001397554.1	1	1	65	154	Ser	-	AGC	OC	NAR	--J-	Campylobacter_jejuni_doylei_269_97	chromosome	NC_009707	phage integrase [Campylobacter jejuni subsp. doylei 269.97]	Bacteria	Epsilonproteobacteria
gi|15921631|ref|NP_377300.1|	NP_377300.1	1	220	134	220	Met	-	ATG	STI	AR	--J-	Sulfolobus_tokodaii	chromosome	NC_003106	hypothetical protein ST1346 [Sulfolobus tokodaii str. 7]	Archaea	Crenarchaeota
gi|154149279|ref|YP_001407091.1|	YP_001407091.1	1	177	333	409	Met	-	ATG	OD	AR	--J-	Campylobacter_hominis_ATCC_BAA-381	chromosome	NC_009714	site-specific recombinase phage integrase family protein [Campylobacter hominis ATCC BAA-381]	Bacteria	Epsilonproteobacteria
gi|153951818|ref|YP_001398187.1|	YP_001398187.1	2	199	203	278	Met	-	ATG	STI	AR	--J-	Campylobacter_jejuni_doylei_269_97	chromosome	NC_009707	site-specific recombinase phage integrase family protein [Campylobacter jejuni subsp. doylei 269.97]	Bacteria	Epsilonproteobacteria
gi|153952355|ref|YP_001397994.1|	YP_001397994.1	1	1929	1844	1929	Leu	-	CTC	OC	NAR	--J-	Campylobacter_jejuni_doylei_269_97	chromosome	NC_009707	hypothetical protein JJD26997_0872 [Campylobacter jejuni subsp. doylei 269.97]	Bacteria	Epsilonproteobacteria
gi|154149431|ref|YP_001406995.1|	YP_001406995.1	1	461	97	171	Val	-	GTC	STI	AR	--J-	Campylobacter_hominis_ATCC_BAA-381	chromosome	NC_009714	putative prophage integrase [Campylobacter hominis ATCC BAA-381]	Bacteria	Epsilonproteobacteria
gi|154246176|ref|YP_001417134.1|	YP_001417134.1	1	167	216	292	Arg	-	AGG	STI	AR	--J-	Xanthobacter_autotrophicus_Py2	chromosome	NC_009720	integrase family protein [Xanthobacter autotrophicus Py2]	Bacteria	Alphaproteobacteria
gi|154247372|ref|YP_001418330.1|	YP_001418330.1	1	251	176	251	Met	-	ATG	STI	AR	--J-	Xanthobacter_autotrophicus_Py2	chromosome	NC_009720	integrase family protein [Xanthobacter autotrophicus Py2]	Bacteria	Alphaproteobacteria
gi|22126277|ref|NP_669700.1|	NP_669700.1	1	162	304	379	Asn	-	AAC	STI	AR	--J-	Yersinia_pestis_KIM_10	chromosome	NC_004088	prophage integrase [Yersinia pestis KIM]	Bacteria	Gammaproteobacteria
gi|161619029|ref|YP_001592916.1|	YP_001592916.1	1	86	40	124	Leu	-	CTC	STI	AR	--J-	Brucella_canis_ATCC_23365	chromosome	NC_010103	site-specific recombinase	Bacteria	Alphaproteobacteria
gi|153007548|ref|YP_001368763.1|	YP_001368763.1	1	110	166	242	Pro	-	CCG	OC	NAR	--J-	Ochrobactrum_anthropi_ATCC_49188	chromosome	NC_009667	phage integrase family protein [Ochrobactrum anthropi ATCC 49188]	Bacteria	Alphaproteobacteria
gi|153009657|ref|YP_001370872.1|	YP_001370872.1	1	240	158	240	Leu	-	CTA	STI	AR	--J-	Ochrobactrum_anthropi_ATCC_49188	chromosome	NC_009667	phage integrase family protein [Ochrobactrum anthropi ATCC 49188]	Bacteria	Alphaproteobacteria
gi|33866631|ref|NP_898190.1|	NP_898190.1	1	185	39	127	Ser	-	AGC	STI	AR	--J-	Synechococcus_sp_WH8102	chromosome	NC_005070	phage integrase family protein [Synechococcus sp. WH 8102]	Bacteria	Cyanobacteria
gi|154175527|ref|YP_001408169.1|	YP_001408169.1	2	317	171	245	Met	-	ATG	OC	NAR	--J-	Campylobacter_curvus_525_92	chromosome	NC_009715	ATP synthase C chain (Lipid-binding protein)(dicyclohexylcarbodiimide-binding protein) same annotation in Uniprot [Campylobacter curvus 525.92]	Bacteria	Epsilonproteobacteria
gi|153009491|ref|YP_001370706.1|	YP_001370706.1	1	67	307	391	Leu	-	CTC	OC	NAR	--J-	Ochrobactrum_anthropi_ATCC_49188	chromosome	NC_009667	phage integrase family protein [Ochrobactrum anthropi ATCC 49188]	Bacteria	Alphaproteobacteria
gi|34557466|ref|NP_907281.1|	NP_907281.1	1	25	63	139	Met	-	ATG	OC	NAR	--J-	Wolinella_succinogenes	chromosome	NC_005090	hypothetical protein WS1085 [Wolinella succinogenes DSM 1740]	Bacteria	Epsilonproteobacteria
gi|153950646|ref|YP_001402494.1|	YP_001402494.1	1	284	200	284	Leu	-	TTG	STI	AR	--J-	Yersinia_pseudotuberculosis_IP_31758	chromosome	NC_009708	phage integrase family site specific recombinase [Yersinia pseudotuberculosis IP 31758]	Bacteria	Gammaproteobacteria
gi|215483666|ref|YP_002325887.1|	YP_002325887.1	1	159	159	235	Met	-	ATG	OD	AR	--J-	Acinetobacter_baumannii_AB307_0294	chromosome	NC_011595	Phage integrase family protein [Acinetobacter baumannii AB307-0294]	Bacteria	Gammaproteobacteria
gi|153949027|ref|YP_001401219.1|	YP_001401219.1	3	226	141	226	Leu	-	TTA	OC	NAR	--J-	Yersinia_pseudotuberculosis_IP_31758	chromosome	NC_009708	phage integrase family site specific recombinase [Yersinia pseudotuberculosis IP 31758]	Bacteria	Gammaproteobacteria
gi|85859016|ref|YP_461218.1|	YP_461218.1	1	141	66	141	Lys	-	AAA	OC	NAR	--J-	Syntrophus_aciditrophicus_SB	chromosome	NC_007759	phage integrase family protein [Syntrophus aciditrophicus SB]	Bacteria	Deltaproteobacteria
gi|108799889|ref|YP_640086.1|	YP_640086.1	1	152	79	152	Pro	-	CCC	OC	NAR	--J-	Mycobacterium_MCS	chromosome	NC_008146	phage integrase [Mycobacterium sp. MCS]	Bacteria	Actinobacteria
gi|75674473|ref|YP_316894.1|	YP_316894.1	1	167	92	167	Phe	-	TTC	OC	NAR	--J-	Nitrobacter_winogradskyi_Nb-255	chromosome	NC_007406	phage integrase [Nitrobacter winogradskyi Nb-255]	Bacteria	Alphaproteobacteria
gi|114799339|ref|YP_760305.1|	YP_760305.1	1	145	204	288	Leu	-	CTG	STI	AR	--J-	Hyphomonas_neptunium_ATCC_15444	chromosome	NC_008358	phage integrase family site specific recombinase [Hyphomonas neptunium ATCC 15444]	Bacteria	Alphaproteobacteria
gi|114566841|ref|YP_753995.1|	YP_753995.1	1	232	155	232	Pro	-	CCC	STI	AR	-RJ-	Syntrophomonas_wolfei_Goettingen	chromosome	NC_008346	integrase/recombinase [Syntrophomonas wolfei subsp. wolfei str. Goettingen]	Bacteria	Firmicutes
gi|258539026|ref|YP_003173525.1|	YP_003173525.1	1	122	45	134	Ser	-	TCC	OC	NAR	--J-	Lactobacillus_rhamnosus_Lc_705	chromosome	NC_013199	phage protein	Bacteria	Firmicutes
gi|11497702|ref|NP_068923.1|	NP_068923.1	1	48	97	169	Gln	-	CAG	STI	AR	--J-	Archaeoglobus_fulgidus	chromosome	NC_000917	hypothetical protein AF0082 [Archaeoglobus fuldus DSM 4304]	Archaea	Euryarchaeota
gi|115523098|ref|YP_780009.1|	YP_780009.1	1	158	201	275	Gln	-	CAA	STI	AR	--J-	Rhodopseudomonas_palustris_BisA53	chromosome	NC_008435	phage integrase family protein [Rhodopseudomonas palustris BisA53]	Bacteria	Alphaproteobacteria
gi|116048748|ref|YP_792452.1|	YP_792452.1	1	463	343	415	Leu	Pseudo	CTC	OC	NAR	--J-	Pseudomonas_aeruginosa_UCBPP-PA14	chromosome	NC_008463	putative integrase [Pseudomonas aerunosa UCBPP-PA14]	Bacteria	Gammaproteobacteria
gi|60681925|ref|YP_212069.1|	YP_212069.1	2	239	162	239	Pro	-	CCA	STI	AR	--J-	Bacteroides_fragilis_NCTC_9434	chromosome	NC_003228	putative integrase [Bacteroides fralis NCTC 9343]	Bacteria	Bacteroidetes/Chlorobi
gi|115522586|ref|YP_779497.1|	YP_779497.1	1	77	125	214	Ser	-	TCG	STI	AR	--J-	Rhodopseudomonas_palustris_BisA53	chromosome	NC_008435	phage integrase family protein [Rhodopseudomonas palustris BisA53]	Bacteria	Alphaproteobacteria
gi|118579761|ref|YP_901011.1|	YP_901011.1	1	164	89	164	Thr	-	ACG	STI	AR	--J-	Pelobacter_propionicus_DSM_2379	chromosome	NC_008609	hypothetical protein Ppro_1333 [Pelobacter propionicus DSM 2379]	Bacteria	Deltaproteobacteria
gi|114046522|ref|YP_737072.1|	YP_737072.1	1	93	308	384	Trp	-	TGG	OC	NAR	--J-	Shewanella_MR-7	chromosome	NC_008322	phage integrase family protein [Shewanella sp. MR-7]	Bacteria	Gammaproteobacteria
gi|148257590|ref|YP_001242175.1|	YP_001242175.1	1	187	188	263	Met	-	ATG	STI	AR	--J-	Bradyrhizobium_BTAi1	chromosome	NC_009485	P4-like integrase [Bradyrhizobium sp. BTAi1]	Bacteria	Alphaproteobacteria
gi|76810764|ref|YP_335034.1|	YP_335034.1	1	78	3	78	Thr	-	ACA	STI	AR	--J-	Burkholderia_pseudomallei_1710b	chromosome	NC_007434	prophage CP4-like integrase [Burkholderia pseudomallei 1710b]	Bacteria	Betaproteobacteria
gi|110644628|ref|YP_672358.1|	YP_672358.1	1	187	197	281	Leu	-	TTG	STI	AR	--J-	Escherichia_coli_536	chromosome	NC_008253	prophage P4 integrase [Escherichia coli 536]	Bacteria	Gammaproteobacteria
gi|114328172|ref|YP_745329.1|	YP_745329.1	1	138	55	144	Ser	-	TCC	STI	AR	--J-	Granulobacter_bethesdensis_CGDNIH1	chromosome	NC_008343	transposase [Granulibacter bethesdensis CGDNIH1]	Bacteria	Alphaproteobacteria
gi|127511928|ref|YP_001093125.1|	YP_001093125.1	1	236	160	236	Met	-	ATG	OC	NAR	--J-	Shewanella_loihica_PV-4	chromosome	NC_009092	phage integrase family protein [Shewanella loihica PV-4]	Bacteria	Gammaproteobacteria
gi|114331486|ref|YP_747708.1|	YP_747708.1	1	149	74	149	Asn	-	AAC	OC	NAR	--J-	Nitrosomonas_eutropha_C71	chromosome	NC_008344	phage integrase family protein [Nitrosomonas eutropha C91]	Bacteria	Betaproteobacteria
gi|91209333|ref|YP_539319.1|	YP_539319.1	1	88	116	191	Thr	-	ACG	STI	AR	--J-	Escherichia_coli_UTI89	chromosome	NC_007946	putative integrase [Escherichia coli UTI89]	Bacteria	Gammaproteobacteria
gi|114330042|ref|YP_746264.1|	YP_746264.1	1	226	136	211	Gly	-	GGC	STI	AR	--J-	Nitrosomonas_eutropha_C71	chromosome	NC_008344	phage integrase family protein [Nitrosomonas eutropha C91]	Bacteria	Betaproteobacteria
gi|116872612|ref|YP_849393.1|	YP_849393.1	1	137	112	185	Arg	-	AGA	OC	NAR	--J-	Listeria_welshimeri_serovar_6b_SLCC5334	chromosome	NC_008555	phage integrase family protein [Listeria welshimeri serovar 6b str. SLCC5334]	Bacteria	Firmicutes
gi|117624536|ref|YP_853449.1|	YP_853449.1	1	162	77	151	Arg	-	AGG	STI	AR	--J-	Escherichia_coli_APEC_O1	chromosome	NC_008563	putative phage integrase [Escherichia coli APEC O1]	Bacteria	Gammaproteobacteria
gi|117625194|ref|YP_854214.1|	YP_854214.1	1	198	107	182	Phe	-	TTC	STI	AR	--J-	Escherichia_coli_APEC_O1	chromosome	NC_008563	putative P4-like integrase [Escherichia coli APEC O1]	Bacteria	Gammaproteobacteria
gi|117624154|ref|YP_853067.1|	YP_853067.1	1	143	54	143	Ser	-	TCG	OC	NAR	--J-	Escherichia_coli_APEC_O1	chromosome	NC_008563	putative phage integrase [Escherichia coli APEC O1]	Bacteria	Gammaproteobacteria
gi|157412799|ref|YP_001483665.1|	YP_001483665.1	2	213	142	213	Thr	-	ACC	STI	AR	--J-	Prochlorococcus_marinus_MIT_9215	chromosome	NC_009840	site-specific recombinase XerD [Prochlorococcus marinus str. MIT 9215]	Bacteria	Cyanobacteria
gi|29832358|ref|NP_826992.1|	NP_826992.1	1	93	269	343	Val	-	GTA	OC	NAR	--J-	Streptomyces_avermitilis	chromosome	NC_003155	integrase [Streptomyces avermitilis MA-4680]	Bacteria	Actinobacteria
gi|118463605|ref|YP_879542.1|	YP_879542.1	2	118	209	284	Arg	-	CGT	OC	NAR	--J-	Mycobacterium_avium_104	chromosome	NC_008595	site-specific recombinase	Bacteria	Actinobacteria
gi|240139370|ref|YP_002963845.1|	YP_002963845.1	1	172	97	172	Phe	-	TTC	STI	AR	-RJ-	Methylobacterium_extorquens_AM1	chromosome	NC_012808	hypothetical protein MexAM1_META1p2815 [Methylobacterium extorquens AM1]	Bacteria	Alphaproteobacteria
gi|56421448|ref|YP_148766.1|	YP_148766.1	14	219	135	219	Leu	-	TTG	STI	AR	-RJ-	Geobacillus_kaustophilus_HTA426	chromosome	NC_006510	integrase/recombinase [Geobacillus kaustophilus HTA426]	Bacteria	Firmicutes
gi|197118134|ref|YP_002138561.1|	YP_002138561.1	1	153	77	153	Arg	-	CGG	STI	AR	--J-	Geobacter_bemidjiensis_Bem	chromosome	NC_011146	integrase family protein [Geobacter bemidjiensis Bem]	Bacteria	Deltaproteobacteria
gi|153005509|ref|YP_001379834.1|	YP_001379834.1	1	145	66	138	Glu	-	GAA	OC	NAR	--J-	Anaeromyxobacter_Fw109-5	chromosome	NC_009675	phage integrase family protein [Anaeromyxobacter sp. Fw109-5]	Bacteria	Deltaproteobacteria
gi|116623783|ref|YP_825939.1|	YP_825939.1	1	188	112	188	Val	-	GTC	OC	NAR	--J-	Solibacter_usitatus_Ellin6076	chromosome	NC_008536	phage integrase family protein [Solibacter usitatus Ellin6076]	Bacteria	Acidobacteria
gi|238027915|ref|YP_002912146.1|	YP_002912146.1	1	198	105	198	Ser	-	AGC	STI	AR	--J-	Burkholderia_glumae_BGR1	chromosome	NC_012724	Phage-related integrase [Burkholderia glumae BGR1]	Bacteria	Betaproteobacteria
gi|16130281|ref|NP_416850.1|	NP_416850.1	1	162	77	151	Arg	-	AGG	STI	AR	--J-	Escherichia_coli_K_12_substr__MG1655	chromosome	NC_000913	CPS-53 (KpLE1) prophage; predicted prophage CPS-53 integrase [Escherichia coli str. K-12 substr. MG1655]	Bacteria	Gammaproteobacteria
gi|116494044|ref|YP_805778.1|	YP_805778.1	1	128	123	194	Arg	-	CGA	OC	NAR	--J-	Lactobacillus_casei_ATCC_334	chromosome	NC_008526	integrase [Lactobacillus casei ATCC 334]	Bacteria	Firmicutes
gi|116629234|ref|YP_814406.1|	YP_814406.1	1	78	52	124	Arg	-	AGG	OC	NAR	--J-	Lactobacillus_gasseri_ATCC_33323	chromosome	NC_008530	integrase [Lactobacillus gasseri ATCC 33323]	Bacteria	Firmicutes
gi|170751571|ref|YP_001757831.1|	YP_001757831.1	1	167	90	167	Gly	Pseudo	GGA	OC	NAR	--J-	Methylobacterium_radiotolerans_JCM_2831	chromosome	NC_010505	phage integrase [Methylobacterium radiotolerans JCM 2831]	Bacteria	Alphaproteobacteria
gi|116749855|ref|YP_846542.1|	YP_846542.1	1	133	133	216	Leu	Pseudo	TTA	OD	AR	--J-	Syntrophobacter_fumaroxidans_MPOB	chromosome	NC_008554	phage integrase family protein [Syntrophobacter fumaroxidans MPOB]	Bacteria	Deltaproteobacteria
gi|116688470|ref|YP_834093.1|	YP_834093.1	1	98	20	95	Thr	-	ACA	STI	AR	--J-	Burkholderia_cenocepacia_HI2424	chromosome	NC_008542	phage integrase family protein [Burkholderia cenocepacia HI2424]	Bacteria	Betaproteobacteria
gi|116690384|ref|YP_836007.1|	YP_836007.1	1	164	150	224	Arg	-	AGG	STI	AR	--J-	Burkholderia_cenocepacia_HI2424	chromosome	NC_008542	phage integrase family protein [Burkholderia cenocepacia HI2424]	Bacteria	Betaproteobacteria
gi|108804749|ref|YP_644686.1|	YP_644686.1	1	170	98	170	Thr	-	ACG	OC	NAR	--J-	Rubrobacter_xylanophilus_DSM_9941	chromosome	NC_008148	phage integrase [Rubrobacter xylanophilus DSM 9941]	Bacteria	Actinobacteria
gi|108808930|ref|YP_652846.1|	YP_652846.1	1	284	200	284	Leu	-	TTG	STI	AR	--J-	Yersinia_pestis_Antiqua	chromosome	NC_008150	integrase [Yersinia pestis Antiqua]	Bacteria	Gammaproteobacteria
gi|108810113|ref|YP_654029.1|	YP_654029.1	1	257	167	257	SeC(p)	-	TGA	STI	AR	--J-	Yersinia_pestis_Antiqua	chromosome	NC_008150	putative phage integrase [Yersinia pestis Antiqua]	Bacteria	Gammaproteobacteria
gi|108807242|ref|YP_651158.1|	YP_651158.1	3	298	358	443	Leu	-	TTA	OC	NAR	--J-	Yersinia_pestis_Antiqua	chromosome	NC_008150	hypothetical protein YPA_1246 [Yersinia pestis Antiqua]	Bacteria	Gammaproteobacteria
gi|146276881|ref|YP_001167040.1|	YP_001167040.1	1	90	16	90	Glu	-	GAA	OC	NAR	--J-	Rhodobacter_sphaeroides_ATCC_17025	chromosome	NC_009428	phage integrase family protein [Rhodobacter sphaeroides ATCC 17025]	Bacteria	Alphaproteobacteria
gi|225874710|ref|YP_002756169.1|	YP_002756169.1	1	2	250	326	Met	-	ATG	OC	NAR	--J-	Acidobacterium_capsulatum_ATCC_51196	chromosome	NC_012483	phage integrase family protein [Acidobacterium capsulatum ATCC 51196]	Bacteria	Acidobacteria
gi|71733707|ref|YP_272410.1|	YP_272410.1	1	115	173	249	Arg	-	CGG	STI	AR	--J-	Pseudomonas_syringae_phaseolicola_1448A	chromosome	NC_005773	shufflon-specific recombinase [Pseudomonas syringae pv. phaseolicola 1448A]	Bacteria	Gammaproteobacteria
gi|110640480|ref|YP_668208.1|	YP_668208.1	1	15	116	191	Thr	-	ACG	OC	NAR	--J-	Escherichia_coli_536	chromosome	NC_008253	phage integrase [Escherichia coli 536]	Bacteria	Gammaproteobacteria
gi|108804429|ref|YP_644366.1|	YP_644366.1	1	154	134	206	Arg	-	AGA	SIT	NAR	--J-	Rubrobacter_xylanophilus_DSM_9941	chromosome	NC_008148	phage integrase [Rubrobacter xylanophilus DSM 9941]	Bacteria	Actinobacteria
gi|152991075|ref|YP_001356797.1|	YP_001356797.1	1	273	186	273	Leu	-	CTC	STI	AR	--J-	Nitratiruptor_SB155-2	chromosome	NC_009662	phage integrase family site specific recombinase [Nitratiruptor sp. SB155-2]	Bacteria	Epsilonproteobacteria
gi|21225099|ref|NP_630878.1|	NP_630878.1	1	99	122	195	Pro	-	CCC	OC	NAR	--J-	Streptomyces_coelicolor	chromosome	NC_003888	phage integrase [Streptomyces coelicolor A3(2)]	Bacteria	Actinobacteria
gi|104781351|ref|YP_607849.1|	YP_607849.1	1	122	150	237	Ser	-	TCA	OC	NAR	--J-	Pseudomonas_entomophila_L48	chromosome	NC_008027	site-specific recombinase [Pseudomonas entomophila L48]	Bacteria	Gammaproteobacteria
gi|183984816|ref|YP_001853107.1|	YP_001853107.1	4	110	34	110	Phe	-	TTC	OC	NAR	--J-	Mycobacterium_marinum_M	chromosome	NC_010612	prophage integrase [Mycobacterium marinum M]	Bacteria	Actinobacteria
gi|103485937|ref|YP_615498.1|	YP_615498.1	1	255	179	255	Met	-	ATG	STI	AR	--J-	Sphingopyxis_alaskensis_RB2256	chromosome	NC_008048	phage integrase [Sphingopyxis alaskensis RB2256]	Bacteria	Alphaproteobacteria
gi|30065067|ref|NP_839238.1|	NP_839238.1	1	367	277	367	SeC(p)	-	TGA	STI	AR	--J-	Shigella_flexneri_2a_2457T	chromosome	NC_004741	putative integrase [Shigella flexneri 2a str. 2457T]	Bacteria	Gammaproteobacteria
gi|107024205|ref|YP_622532.1|	YP_622532.1	1	174	99	174	Thr	-	ACA	STI	AR	--J-	Burkholderia_cenocepacia_AU_1054	chromosome	NC_008060	phage integrase [Burkholderia cenocepacia AU 1054]	Bacteria	Betaproteobacteria
gi|146302928|ref|YP_001190244.1|	YP_001190244.1	1	187	113	187	His	-	CAC	STI	AR	--J-	Metallosphaera_sedula_DSM_5348	chromosome	NC_009440	phage integrase family protein [Metallosphaera sedula DSM 5348]	Archaea	Crenarchaeota
gi|108813246|ref|YP_649013.1|	YP_649013.1	1	240	167	240	Gly	-	GGG	STI	AR	--J-	Yersinia_pestis_Nepal516	chromosome	NC_008149	integrase [Yersinia pestis Nepal516]	Bacteria	Gammaproteobacteria
gi|108757887|ref|YP_628655.1|	YP_628655.1	2	147	207	280	Leu	-	CTG	OC	NAR	--J-	Myxococcus_xanthus_DK_1622	chromosome	NC_008095	hypothetical protein MXAN_0383 [Myxococcus xanthus DK 1622]	Bacteria	Deltaproteobacteria
gi|108761635|ref|YP_633012.1|	YP_633012.1	1	103	18	103	Leu	-	TTA	OC	NAR	--J-	Myxococcus_xanthus_DK_1622	chromosome	NC_008095	phage integrase family site specific recombinase [Myxococcus xanthus DK 1622]	Bacteria	Deltaproteobacteria
gi|148261413|ref|YP_001235540.1|	YP_001235540.1	1	241	168	241	Gly	-	GGG	STI	AR	--J-	Acidiphilium_cryptum_JF-5	chromosome	NC_009484	phage integrase family protein [Acidiphilium cryptum JF-5]	Bacteria	Alphaproteobacteria
gi|110834925|ref|YP_693784.1|	YP_693784.1	1	160	163	239	Met	-	ATG	STI	AR	--J-	Alcanivorax_borkumensis_SK2	chromosome	NC_008260	shufflon-specific DNA recombinase [Alcanivorax borkumensis SK2]	Bacteria	Gammaproteobacteria
gi|111221204|ref|YP_711998.1|	YP_711998.1	1	200	125	200	His	-	CAC	STI	AR	--J-	Frankia_alni_ACN14a	chromosome	NC_008278	integrase [Frankia alni ACN14a]	Bacteria	Actinobacteria
gi|110807665|ref|YP_691185.1|	YP_691185.1	1	395	305	395	SeC(p)	-	TGA	STI	AR	--J-	Shigella_flexneri_5_8401	chromosome	NC_008258	putative integrase [Shigella flexneri 5 str. 8401]	Bacteria	Gammaproteobacteria
gi|23466014|ref|NP_696617.1|	NP_696617.1	2	357	311	383	Asn	-	AAC	OD	AR	--J-	Bifidobacterium_longum	chromosome	NC_004307	integrase/recombinse [Bifidobacterium longum NCC2705]	Bacteria	Actinobacteria
gi|111224822|ref|YP_715616.1|	YP_715616.1	1	277	204	277	Met	-	ATG	OC	NAR	--J-	Frankia_alni_ACN14a	chromosome	NC_008278	integrase (recombinase) [Frankia alni ACN14a]	Bacteria	Actinobacteria
gi|113461363|ref|YP_719432.1|	YP_719432.1	2	423	347	423	Arg	-	AGA	STI	AR	--J-	Haemophilus_somnus_129PT	chromosome	NC_008309	integrase [Haemophilus somnus 129PT]	Bacteria	Gammaproteobacteria
gi|147918869|ref|YP_687405.1|	YP_687405.1	1	227	14	86	Cys	-	TGC	OD	AR	-RJ-	uncultured_methanogenic_archaeon_RC-I	chromosome	NC_009464	integrase [uncultured methanogenic archaeon RC-I]	Archaea	Euryarchaeota
gi|46198973|ref|YP_004640.1|	YP_004640.1	1	153	79	153	Val	-	GTG	OC	NAR	--J-	Thermus_thermophilus_HB27	chromosome	NC_005835	transposase [Thermus thermophilus HB27]	Bacteria	Deinococcus-Thermus
gi|113460664|ref|YP_718730.1|	YP_718730.1	1	212	148	234	Leu	-	TTG	STI	AR	--J-	Haemophilus_somnus_129PT	chromosome	NC_008309	phage integrase [Haemophilus somnus 129PT]	Bacteria	Gammaproteobacteria
gi|146297219|ref|YP_001180990.1|	YP_001180990.1	2	140	64	140	Thr	-	ACC	OC	NAR	--J-	Caldicellulosiruptor_saccharolyticus_DSM_8903	chromosome	NC_009437	phage integrase family protein [Caldicellulosiruptor saccharolyticus DSM 8903]	Bacteria	Firmicutes
gi|110643907|ref|YP_671637.1|	YP_671637.1	1	294	249	339	SeC(p)	-	TGA	STI	AR	--J-	Escherichia_coli_536	chromosome	NC_008253	putative phage integrase [Escherichia coli 536]	Bacteria	Gammaproteobacteria
gi|113970026|ref|YP_733819.1|	YP_733819.1	1	356	205	292	Ser	-	TCC	STI	AR	--J-	Shewanella_MR-4	chromosome	NC_008321	phage integrase family protein [Shewanella sp. MR-4]	Bacteria	Gammaproteobacteria
gi|110642132|ref|YP_669862.1|	YP_669862.1	1	162	102	177	Asn	-	AAC	STI	AR	--J-	Escherichia_coli_536	chromosome	NC_008253	bacteriophage integrase [Escherichia coli 536]	Bacteria	Gammaproteobacteria
gi|110643116|ref|YP_670846.1|	YP_670846.1	1	198	107	182	Phe	-	TTC	STI	AR	--J-	Escherichia_coli_536	chromosome	NC_008253	putative P4-type integrase [Escherichia coli 536]	Bacteria	Gammaproteobacteria
gi|110669148|ref|YP_658959.1|	YP_658959.1	1	141	186	257	His	-	CAC	STI	AR	--J-	Haloquadratum_walsbyi	chromosome	NC_008212	putative phage integrase [Haloquadratum walsbyi DSM 16790]	Archaea	Euryarchaeota
gi|221641161|ref|YP_002527423.1|	YP_002527423.1	1	107	32	107	Arg	-	AGG	OC	NAR	--J-	Rhodobacter_sphaeroides_KD131	chromosome	NC_011963	Integrase/recombinase [Rhodobacter sphaeroides KD131]	Bacteria	Alphaproteobacteria
gi|110805962|ref|YP_689482.1|	YP_689482.1	1	118	29	118	Ser	-	TCG	OC	NAR	--J-	Shigella_flexneri_5_8401	chromosome	NC_008258	putative integrase for prophage CP-933U [Shigella flexneri 5 str. 8401]	Bacteria	Gammaproteobacteria
gi|110679498|ref|YP_682505.1|	YP_682505.1	1	124	760	835	Thr	-	ACA	STI	AR	--J-	Roseobacter_denitrificans_OCh_114	chromosome	NC_008209	CP4-like integrase	Bacteria	Alphaproteobacteria
gi|78043985|ref|YP_361456.1|	YP_361456.1	3	149	75	149	Gly	-	GGG	STI	AR	--J-	Carboxydothermus_hydrogenoformans_Z-2901	chromosome	NC_007503	phage integrase family site specific recombinase [Carboxydothermus hydrogenoformans Z-2901]	Bacteria	Firmicutes
gi|260857946|ref|YP_003231837.1|	YP_003231837.1	1	258	168	258	SeC(p)	-	TGA	STI	AR	--J-	Escherichia_coli_O26_H11_11368	chromosome	NC_013361	putative integrase [Escherichia coli O26:H11 str. 11368]	Bacteria	Gammaproteobacteria
gi|125717112|ref|YP_001034245.1|	YP_001034245.1	1	160	88	160	Lys	-	AAG	OC	NAR	--J-	Streptococcus_sanguinis_SK36	chromosome	NC_009009	integrase/recombinase	Bacteria	Firmicutes
gi|124268182|ref|YP_001022186.1|	YP_001022186.1	1	157	81	157	Arg	-	CGT	OC	NAR	--J-	Methylibium_petroleiphilum_PM1	chromosome	NC_008825	hypothetical protein Mpe_A2998 [Methylibium petroleiphilum PM1]	Bacteria	Betaproteobacteria
gi|124383851|ref|YP_001027514.1|	YP_001027514.1	1	142	67	142	Arg	-	CGG	OC	NAR	--J-	Burkholderia_mallei_NCTC_10229	chromosome	NC_008836	phage integrase family site specific recombinase [Burkholderia mallei NCTC 10229]	Bacteria	Betaproteobacteria
gi|125973032|ref|YP_001036942.1|	YP_001036942.1	2	43	483	569	Leu	-	TTG	OC	NAR	--J-	Clostridium_thermocellum_ATCC_27405	chromosome	NC_009012	phage integrase [Clostridium thermocellum ATCC 27405]	Bacteria	Firmicutes
gi|126437019|ref|YP_001072710.1|	YP_001072710.1	1	94	231	304	Leu	-	TTA	SIT	NAR	--J-	Mycobacterium_JLS	chromosome	NC_009077	phage integrase family protein [Mycobacterium sp. JLS]	Bacteria	Actinobacteria
gi|126441693|ref|YP_001060503.1|	YP_001060503.1	1	160	43	119	Pro	-	CCG	STI	AR	--J-	Burkholderia_pseudomallei_668	chromosome	NC_009074	integrase [Burkholderia pseudomallei 668]	Bacteria	Betaproteobacteria
gi|220907123|ref|YP_002482434.1|	YP_002482434.1	1	157	105	178	Pro	-	CCA	STI	AR	--JB	Cyanothece_PCC_7425	chromosome	NC_011884	integrase family protein [Cyanothece sp. PCC 7425]	Bacteria	Cyanobacteria
gi|170023174|ref|YP_001719679.1|	YP_001719679.1	1	166	195	268	Gly	-	GGG	STI	AR	--J-	Yersinia_pseudotuberculosis_YPIII	chromosome	NC_010465	integrase family protein [Yersinia pseudotuberculosis YPIII]	Bacteria	Gammaproteobacteria
gi|121606223|ref|YP_983552.1|	YP_983552.1	1	231	144	231	Ser	-	TCG	STI	AR	--J-	Polaromonas_naphthalenivorans_CJ2	chromosome	NC_008781	phage integrase family protein [Polaromonas naphthalenivorans CJ2]	Bacteria	Betaproteobacteria
gi|15641762|ref|NP_231394.1|	NP_231394.1	1	313	213	300	Ser	-	TCC	STI	AR	--J-	Vibrio_cholerae	chromosome	NC_002505	phage family integrase [Vibrio cholerae O1 biovar El Tor str. N16961]	Bacteria	Gammaproteobacteria
gi|121997934|ref|YP_001002721.1|	YP_001002721.1	1	277	56	131	Phe	-	TTC	STI	AR	--J-	Halorhodospira_halophila_SL1	chromosome	NC_008789	phage integrase family protein [Halorhodospira halophila SL1]	Bacteria	Gammaproteobacteria
gi|93007175|ref|YP_581612.1|	YP_581612.1	1	284	210	300	Ser	-	TCC	STI	AR	--J-	Psychrobacter_cryohalolentis_K5	chromosome	NC_007969	phage integrase [Psychrobacter cryohalolentis K5]	Bacteria	Gammaproteobacteria
gi|121634670|ref|YP_974915.1|	YP_974915.1	2	192	252	341	Ser	-	TCG	STI	AR	--J-	Neisseria_meningitidis_FAM18	chromosome	NC_008767	putative Phage integrase [Neisseria menintidis FAM18]	Bacteria	Betaproteobacteria
gi|218691091|ref|YP_002399303.1|	YP_002399303.1	1	198	107	182	Phe	-	TTC	STI	AR	--J-	Escherichia_coli_ED1a	chromosome	NC_011745	integrase [Escherichia coli ED1a]	Bacteria	Gammaproteobacteria
gi|123967974|ref|YP_001008832.1|	YP_001008832.1	2	213	142	213	Thr	-	ACC	STI	AR	--J-	Prochlorococcus_marinus_AS9601	chromosome	NC_008816	hypothetical protein A9601_04371 [Prochlorococcus marinus str. AS9601]	Bacteria	Cyanobacteria
gi|117624156|ref|YP_853069.1|	YP_853069.1	1	381	102	177	Asn	-	AAC	STI	AR	--J-	Escherichia_coli_APEC_O1	chromosome	NC_008563	putative phage integrase [Escherichia coli APEC O1]	Bacteria	Gammaproteobacteria
gi|123443642|ref|YP_001007614.1|	YP_001007614.1	1	257	660	735	Phe	-	TTC	OC	NAR	--J-	Yersinia_enterocolitica_8081	chromosome	NC_008800	phage integrase [Yersinia enterocolitica subsp. enterocolitica 8081]	Bacteria	Gammaproteobacteria
gi|123444286|ref|YP_001008254.1|	YP_001008254.1	1	259	169	259	SeC(p)	-	TGA	STI	AR	--J-	Yersinia_enterocolitica_8081	chromosome	NC_008800	putative phage integrase [Yersinia enterocolitica subsp. enterocolitica 8081]	Bacteria	Gammaproteobacteria
gi|134093947|ref|YP_001099022.1|	YP_001099022.1	1	251	167	251	Leu	-	TTG	STI	AR	--J-	Herminiimonas_arsenicoxydans	chromosome	NC_009138	putative integrase [Herminiimonas arsenicoxydans]	Bacteria	Betaproteobacteria
gi|218559958|ref|YP_002392871.1|	YP_002392871.1	1	198	107	182	Phe	-	TTC	STI	AR	--J-	Escherichia_coli_S88	chromosome	NC_011742	Prophage integrase [Escherichia coli S88]	Bacteria	Gammaproteobacteria
gi|150010411|ref|YP_001305154.1|	YP_001305154.1	2	475	350	425	Phe	-	TTC	STI	AR	--J-	Parabacteroides_distasonis_ATCC_8503	chromosome	NC_009615	transposase [Parabacteroides distasonis ATCC 8503]	Bacteria	Bacteroidetes/Chlorobi
gi|170682095|ref|YP_001745965.1|	YP_001745965.1	1	167	294	384	SeC(p)	-	TGA	STI	AR	--J-	Escherichia_coli_SMS_3_5	chromosome	NC_010498	phage integrase family site specific recombinase [Escherichia coli SMS-3-5]	Bacteria	Gammaproteobacteria
gi|30063432|ref|NP_837603.1|	NP_837603.1	1	143	54	143	Ser	-	TCG	OC	NAR	--J-	Shigella_flexneri_2a_2457T	chromosome	NC_004741	putative integrase for prophage CP-933U [Shigella flexneri 2a str. 2457T]	Bacteria	Gammaproteobacteria
gi|170018792|ref|YP_001723746.1|	YP_001723746.1	1	274	199	274	Phe	-	TTC	STI	AR	--J-	Escherichia_coli_C_ATCC_8739	chromosome	NC_010468	integrase family protein [Escherichia coli ATCC 8739]	Bacteria	Gammaproteobacteria
gi|134296364|ref|YP_001120099.1|	YP_001120099.1	1	79	169	259	Ser	-	TCC	STI	AR	-RJ-	Burkholderia_vietnamiensis_G4	chromosome	NC_009256	phage integrase domain/SAM domain-containing protein [Burkholderia vietnamiensis G4]	Bacteria	Betaproteobacteria
gi|134296550|ref|YP_001120285.1|	YP_001120285.1	1	176	152	226	Arg	-	AGG	STI	AR	--J-	Burkholderia_vietnamiensis_G4	chromosome	NC_009256	phage integrase family protein [Burkholderia vietnamiensis G4]	Bacteria	Betaproteobacteria
gi|134103457|ref|YP_001109118.1|	YP_001109118.1	3	141	65	141	Phe	-	TTC	OC	NAR	--J-	Saccharopolyspora_erythraea_NRRL_2338	chromosome	NC_009142	integrase (recombinase) [Saccharopolyspora erythraea prophage pSE211]	Bacteria	Actinobacteria
gi|15603634|ref|NP_246708.1|	NP_246708.1	1	347	192	282	SeC(p)	-	TGA	STI	AR	--J-	Pasteurella_multocida	chromosome	NC_002663	hypothetical protein PM1769 [Pasteurella multocida subsp. multocida str. Pm70]	Bacteria	Gammaproteobacteria
gi|126449643|ref|YP_001082589.1|	YP_001082589.1	1	66	350	425	Arg	-	CGG	OC	NAR	--J-	Burkholderia_mallei_NCTC_10247	chromosome	NC_009080	prophage DLP12 integrase [Burkholderia mallei NCTC 10247]	Bacteria	Betaproteobacteria
gi|254563094|ref|YP_003070189.1|	YP_003070189.1	1	106	124	199	Ala	-	GCG	STI	AR	--J-	Methylobacterium_extorquens_DM4	chromosome	NC_012988	putative integrase [Methylobacterium extorquens DM4]	Bacteria	Alphaproteobacteria
gi|126464049|ref|YP_001045162.1|	YP_001045162.1	1	16	18	94	Met	-	ATG	OC	NAR	--J-	Rhodobacter_sphaeroides_ATCC_17029	chromosome	NC_009050	phage integrase family protein [Rhodobacter sphaeroides ATCC 17029]	Bacteria	Alphaproteobacteria
gi|15802459|ref|NP_288485.1|	NP_288485.1	1	143	54	143	Ser	-	TCG	OC	NAR	--J-	Escherichia_coli_O157H7_EDL933	chromosome	NC_002655	putative integrase for prophage CP-933U [Escherichia coli O157:H7 EDL933]	Bacteria	Gammaproteobacteria
gi|126461447|ref|YP_001042561.1|	YP_001042561.1	1	141	66	141	Met	-	ATG	OC	NAR	--J-	Rhodobacter_sphaeroides_ATCC_17029	chromosome	NC_009049	phage integrase family protein [Rhodobacter sphaeroides ATCC 17029]	Bacteria	Alphaproteobacteria
gi|254804760|ref|YP_003082981.1|	YP_003082981.1	2	192	252	341	Ser	-	TCG	STI	AR	--J-	Neisseria_meningitidis_alpha14	chromosome	NC_013016	putative prophage P4 integrase [Neisseria menintidis]	Bacteria	Betaproteobacteria
gi|189426161|ref|YP_001953338.1|	YP_001953338.1	1	197	70	157	Ser	-	TCG	STI	AR	--J-	Geobacter_lovleyi_SZ	chromosome	NC_010814	integrase family protein [Geobacter lovleyi SZ]	Bacteria	Deltaproteobacteria
gi|118443064|ref|YP_879283.1|	YP_879283.1	4	182	106	182	Arg	-	CGT	OC	NAR	--J-	Clostridium_novyi_NT	chromosome	NC_008593	phage integrase family site specific recombinase [Clostridium novyi NT]	Bacteria	Firmicutes
gi|218891337|ref|YP_002440204.1|	YP_002440204.1	1	227	70	145	Gly	-	GGC	STI	AR	--J-	Pseudomonas_aeruginosa_LESB58	chromosome	NC_011770	phage-related integrase [Pseudomonas aerunosa LESB58]	Bacteria	Gammaproteobacteria
gi|114331123|ref|YP_747345.1|	YP_747345.1	1	263	173	263	Ser	-	TCC	STI	AR	--J-	Nitrosomonas_eutropha_C71	chromosome	NC_008344	phage integrase family protein [Nitrosomonas eutropha C91]	Bacteria	Betaproteobacteria
gi|119385147|ref|YP_916203.1|	YP_916203.1	1	69	98	171	Cys	-	TGC	OC	NAR	--J-	Paracoccus_denitrificans_PD1222	chromosome	NC_008686	phage integrase family protein [Paracoccus denitrificans PD1222]	Bacteria	Alphaproteobacteria
gi|239908241|ref|YP_002954982.1|	YP_002954982.1	2	74	165	240	Glu	-	GAG	OC	NAR	--J-	Desulfovibrio_magneticus_RS_1	chromosome	NC_012796	phage integrase family protein [Desulfovibrio magneticus RS-1]	Bacteria	Deltaproteobacteria
gi|119716198|ref|YP_923163.1|	YP_923163.1	1	101	39	115	Met	-	ATG	OC	NAR	--J-	Nocardioides_JS614	chromosome	NC_008699	phage integrase family protein [Nocardioides sp. JS614]	Bacteria	Actinobacteria
gi|171059655|ref|YP_001792004.1|	YP_001792004.1	1	178	119	194	Ala	-	GCG	STI	AR	--J-	Leptothrix_cholodnii_SP_6	chromosome	NC_010524	integrase family protein [Leptothrix cholodnii SP-6]	Bacteria	Betaproteobacteria
gi|119714829|ref|YP_921794.1|	YP_921794.1	1	183	120	201	Tyr	-	TAC	OC	NAR	--J-	Nocardioides_JS614	chromosome	NC_008699	phage integrase family protein [Nocardioides sp. JS614]	Bacteria	Actinobacteria
gi|119868999|ref|YP_938951.1|	YP_938951.1	1	152	79	152	Pro	-	CCC	OC	NAR	--J-	Mycobacterium_KMS	chromosome	NC_008705	phage integrase family protein [Mycobacterium sp. KMS]	Bacteria	Actinobacteria
gi|119898154|ref|YP_933367.1|	YP_933367.1	1	153	85	169	Leu	-	CTA	STI	AR	--J-	Azoarcus_BH72	chromosome	NC_008702	phage integrase family site specific recombinase [Azoarcus sp. BH72]	Bacteria	Betaproteobacteria
gi|209695207|ref|YP_002263136.1|	YP_002263136.1	1	262	187	262	Val	-	GTC	STI	AR	--J-	Aliivibrio_salmonicida_LFI1238	chromosome	NC_011312	phage integrase [Aliivibrio salmonicida LFI1238]	Bacteria	Gammaproteobacteria
gi|119869100|ref|YP_939052.1|	YP_939052.1	1	12	63	139	Leu	-	TTG	OC	NAR	--J-	Mycobacterium_KMS	chromosome	NC_008705	phage integrase family protein [Mycobacterium sp. KMS]	Bacteria	Actinobacteria
gi|23098689|ref|NP_692155.1|	NP_692155.1	1	110	920	992	Val	-	GTC	OC	NAR	--J-	Oceanobacillus_iheyensis	chromosome	NC_004193	hypothetical protein OB1234 [Oceanobacillus iheyensis HTE831]	Bacteria	Firmicutes
gi|118466667|ref|YP_879975.1|	YP_879975.1	1	149	75	149	Thr	-	ACA	OC	NAR	--J-	Mycobacterium_avium_104	chromosome	NC_008595	site-specific recombinase	Bacteria	Actinobacteria
gi|118496976|ref|YP_898026.1|	YP_898026.1	1	179	46	135	Ser	-	TCC	STI	AR	--J-	Francisella_tularensis_novicida_U112	chromosome	NC_008601	phage integrase [Francisella tularensis subsp. novicida U112]	Bacteria	Gammaproteobacteria
gi|26248270|ref|NP_754310.1|	NP_754310.1	1	381	102	177	Asn	-	AAC	STI	AR	--J-	Escherichia_coli_CFT073	chromosome	NC_004431	prophage P4 integrase [Escherichia coli CFT073]	Bacteria	Gammaproteobacteria
gi|68249842|ref|YP_248954.1|	YP_248954.1	1	230	232	308	Val	-	GTC	STI	AR	--J-	Haemophilus_influenzae_86_028NP	chromosome	NC_007146	prophage CP4-57-like integrase [Haemophilus influenzae 86-028NP]	Bacteria	Gammaproteobacteria
gi|118476848|ref|YP_893999.1|	YP_893999.1	1	111	39	111	Val	-	GTC	STI	AR	--J-	Bacillus_thuringiensis_Al_Hakam	chromosome	NC_008600	integrase [Bacillus thurinensis str. Al Hakam]	Bacteria	Firmicutes
gi|15892414|ref|NP_360128.1|	NP_360128.1	1	22	198	272	Cys	-	TGC	STI	AR	-RJ-	Rickettsia_conorii	chromosome	NC_003103	site-specific tyrosine recombinase XerD [Rickettsia conorii str. Malish 7]	Bacteria	Alphaproteobacteria
gi|218780651|ref|YP_002431969.1|	YP_002431969.1	1	104	30	104	Val	-	GTC	OC	NAR	--J-	Desulfatibacillum_alkenivorans_AK_01	chromosome	NC_011768	integrase family protein [Desulfatibacillum alkenivorans AK-01]	Bacteria	Deltaproteobacteria
gi|188534559|ref|YP_001908356.1|	YP_001908356.1	1	244	168	244	Arg	-	AGA	STI	AR	--J-	Erwinia_tasmaniensis	chromosome	NC_010694	Prophage integrase [Erwinia tasmaniensis Et1/99]	Bacteria	Gammaproteobacteria
gi|118616367|ref|YP_904699.1|	YP_904699.1	4	100	27	100	Phe	-	TTC	OC	NAR	--J-	Mycobacterium_ulcerans_Agy99	chromosome	NC_008611	prophage integrase [Mycobacterium ulcerans Agy99]	Bacteria	Actinobacteria
gi|119357428|ref|YP_912072.1|	YP_912072.1	3	274	182	274	Ser	-	AGC	STI	AR	--J-	Chlorobium_phaeobacteroides_DSM_266	chromosome	NC_008639	phage integrase family protein [Chlorobium phaeobacteroides DSM 266]	Bacteria	Bacteroidetes/Chlorobi
gi|120610997|ref|YP_970675.1|	YP_970675.1	1	85	44	136	Ser	-	AGC	OC	NAR	--JB	Acidovorax_avenae_citrulli_AAC00-1	chromosome	NC_008752	phage integrase family protein [Acidovorax avenae subsp. citrulli AAC00-1]	Bacteria	Betaproteobacteria
gi|170682438|ref|YP_001743215.1|	YP_001743215.1	1	53	95	184	Ser	-	TCG	OC	NAR	--J-	Escherichia_coli_SMS_3_5	chromosome	NC_010498	phage integrase family site specific recombinase [Escherichia coli SMS-3-5]	Bacteria	Gammaproteobacteria
gi|121594170|ref|YP_986066.1|	YP_986066.1	1	129	115	204	Ser	-	TCC	STI	AR	--J-	Acidovorax_JS42	chromosome	NC_008782	phage integrase family protein [Acidovorax sp. JS42]	Bacteria	Betaproteobacteria
gi|121593624|ref|YP_985520.1|	YP_985520.1	1	225	99	174	Gly	-	GGC	STI	AR	--J-	Acidovorax_JS42	chromosome	NC_008782	phage integrase family protein [Acidovorax sp. JS42]	Bacteria	Betaproteobacteria
gi|121593738|ref|YP_985634.1|	YP_985634.1	2	227	818	893	Gly	-	GGC	STI	AR	--J-	Acidovorax_JS42	chromosome	NC_008782	phage integrase family protein [Acidovorax sp. JS42]	Bacteria	Betaproteobacteria
gi|162418465|ref|YP_001608158.1|	YP_001608158.1	1	166	195	268	Gly	-	GGG	STI	AR	--J-	Yersinia_pestis_Angola	chromosome	NC_010159	phage integrase family site specific recombinase [Yersinia pestis Angola]	Bacteria	Gammaproteobacteria
gi|121605183|ref|YP_982512.1|	YP_982512.1	1	153	79	153	Val	-	GTG	OC	NAR	--J-	Polaromonas_naphthalenivorans_CJ2	chromosome	NC_008781	phage integrase family protein [Polaromonas naphthalenivorans CJ2]	Bacteria	Betaproteobacteria
gi|121605537|ref|YP_982866.1|	YP_982866.1	1	176	423	496	Gly	-	GGG	STI	AR	--J-	Polaromonas_naphthalenivorans_CJ2	chromosome	NC_008781	phage integrase family protein [Polaromonas naphthalenivorans CJ2]	Bacteria	Betaproteobacteria
gi|121600634|ref|YP_994580.1|	YP_994580.1	1	142	67	142	Arg	-	CGG	OC	NAR	--J-	Burkholderia_mallei_SAVP1	chromosome	NC_008785	phage integrase family site specific recombinase [Burkholderia mallei SAVP1]	Bacteria	Betaproteobacteria
gi|148377973|ref|YP_001256849.1|	YP_001256849.1	1	93	93	168	Lys	-	AAG	SIT	NAR	--J-	Mycoplasma_agalactiae_PG2	chromosome	NC_009497	integrase-recombinase [Mycoplasma agalactiae PG2]	Bacteria	Firmicutes
gi|119944179|ref|YP_941859.1|	YP_941859.1	1	111	239	323	Leu	-	TTG	STI	AR	--J-	Psychromonas_ingrahamii_37	chromosome	NC_008709	phage integrase family protein [Psychromonas ingrahamii 37]	Bacteria	Gammaproteobacteria
gi|120404244|ref|YP_954073.1|	YP_954073.1	1	188	112	188	Pro	-	CCC	OC	NAR	--J-	Mycobacterium_vanbaalenii_PYR-1	chromosome	NC_008726	phage integrase family protein [Mycobacterium vanbaalenii PYR-1]	Bacteria	Actinobacteria
gi|120435029|ref|YP_860715.1|	YP_860715.1	1	214	281	365	Ser	-	TCA	STI	AR	--J-	Gramella_forsetii_KT0803	chromosome	NC_008571	phage integrase family protein [Gramella forsetii KT0803]	Bacteria	Bacteroidetes/Chlorobi
gi|29350147|ref|NP_813650.1|	NP_813650.1	1	241	242	326	Ser	-	TCA	STI	AR	--J-	Bacteroides_thetaiotaomicron_VPI-5482	chromosome	NC_004663	transposase [Bacteroides thetaiotaomicron VPI-5482]	Bacteria	Bacteroidetes/Chlorobi
gi|119946224|ref|YP_943904.1|	YP_943904.1	2	230	154	230	Arg	-	AGA	STI	AR	-RJ-	Psychromonas_ingrahamii_37	chromosome	NC_008709	phage integrase family protein [Psychromonas ingrahamii 37]	Bacteria	Gammaproteobacteria
gi|261821053|ref|YP_003259159.1|	YP_003259159.1	1	256	181	256	Asn	-	AAC	STI	AR	--J-	Pectobacterium_wasabiae_WPP163	chromosome	NC_013421	integrase family protein [Pectobacterium wasabiae WPP163]	Bacteria	Gammaproteobacteria
gi|209543945|ref|YP_002276174.1|	YP_002276174.1	1	150	65	150	Leu	-	TTA	STI	AR	--J-	Gluconacetobacter_diazotrophicus_PAl_5_JGI	chromosome	NC_011365	integrase family protein [Gluconacetobacter diazotrophicus PAl 5]	Bacteria	Alphaproteobacteria
gi|160875073|ref|YP_001554389.1|	YP_001554389.1	1	26	215	302	Ser	-	TCC	OC	NAR	--JB	Shewanella_baltica_OS195	chromosome	NC_009997	integrase family protein [Shewanella baltica OS195]	Bacteria	Gammaproteobacteria
gi|120556088|ref|YP_960439.1|	YP_960439.1	1	242	121	196	Phe	-	TTC	STI	AR	--J-	Marinobacter_aquaeolei_VT8	chromosome	NC_008740	phage integrase family protein [Marinobacter aquaeolei VT8]	Bacteria	Gammaproteobacteria
gi|116748552|ref|YP_845239.1|	YP_845239.1	2	15	1167	1254	Leu	-	TTG	OC	NAR	--J-	Syntrophobacter_fumaroxidans_MPOB	chromosome	NC_008554	phage integrase family protein [Syntrophobacter fumaroxidans MPOB]	Bacteria	Deltaproteobacteria
gi|158335422|ref|YP_001516594.1|	YP_001516594.1	1	152	34	107	Pro	-	CCC	STI	AR	--J-	Acaryochloris_marina_MBIC11017	chromosome	NC_009925	phage integrase	Bacteria	Cyanobacteria
gi|191637856|ref|YP_001987022.1|	YP_001987022.1	1	230	105	176	Arg	-	CGG	OC	NAR	--J-	Lactobacillus_casei	chromosome	NC_010999	Integrase [Lactobacillus casei BL23]	Bacteria	Firmicutes
gi|190574982|ref|YP_001972827.1|	YP_001972827.1	1	174	85	174	Ser	-	TCA	STI	AR	--J-	Stenotrophomonas_maltophilia_K279a	chromosome	NC_010943	putative phage-related integrase [Stenotrophomonas maltophilia K279a]	Bacteria	Gammaproteobacteria
gi|157827055|ref|YP_001496119.1|	YP_001496119.1	1	19	2654	2728	Cys	-	TGC	STI	AR	-RJ-	Rickettsia_bellii_OSU_85-389	chromosome	NC_009883	site-specific tyrosine recombinase XerD [Rickettsia bellii OSU 85-389]	Bacteria	Alphaproteobacteria
gi|192289456|ref|YP_001990061.1|	YP_001990061.1	1	103	216	290	Gln	-	CAA	STI	AR	--J-	Rhodopseudomonas_palustris_TIE_1	chromosome	NC_011004	integrase family protein [Rhodopseudomonas palustris TIE-1]	Bacteria	Alphaproteobacteria
gi|194444728|ref|YP_002043726.1|	YP_002043726.1	1	163	224	308	Leu	-	TTG	STI	AR	--J-	Salmonella_enterica_serovar_Newport_SL254	chromosome	NC_011080	integrase [Salmonella enterica subsp. enterica serovar Newport str. SL254]	Bacteria	Gammaproteobacteria
gi|119716057|ref|YP_923022.1|	YP_923022.1	1	69	81	156	Ala	-	GCC	STI	AR	--J-	Nocardioides_JS614	chromosome	NC_008699	hypothetical protein Noca_1823 [Nocardioides sp. JS614]	Bacteria	Actinobacteria
gi|187730111|ref|YP_001879655.1|	YP_001879655.1	1	238	163	238	Asn	-	AAC	STI	AR	--J-	Shigella_boydii_CDC_3083_94	chromosome	NC_010658	site-specific recombinase	Bacteria	Gammaproteobacteria
gi|253999382|ref|YP_003051445.1|	YP_003051445.1	1	271	181	271	Ser	-	TCC	STI	AR	--J-	Methylovorus_SIP3_4	chromosome	NC_012969	integrase family protein [Methylovorus sp. SIP3-4]	Bacteria	Betaproteobacteria
gi|66767350|ref|YP_242112.1|	YP_242112.1	1	232	124	197	Gly	-	GGG	STI	AR	--J-	Xanthomonas_campestris_8004	chromosome	NC_007086	phage-related integrase [Xanthomonas campestris pv. campestris str. 8004]	Bacteria	Gammaproteobacteria
gi|189425378|ref|YP_001952555.1|	YP_001952555.1	1	88	53	127	Gly	-	GGG	OC	NAR	--JB	Geobacter_lovleyi_SZ	chromosome	NC_010814	integrase family protein [Geobacter lovleyi SZ]	Bacteria	Deltaproteobacteria
gi|134046513|ref|YP_001097998.1|	YP_001097998.1	1	355	271	355	Leu	-	TTA	OC	NAR	--J-	Methanococcus_maripaludis_C5	chromosome	NC_009135	phage integrase family protein [Methanococcus maripaludis C5]	Archaea	Euryarchaeota
gi|189424200|ref|YP_001951377.1|	YP_001951377.1	2	257	181	257	Met	-	ATG	STI	AR	--J-	Geobacter_lovleyi_SZ	chromosome	NC_010814	integrase family protein [Geobacter lovleyi SZ]	Bacteria	Deltaproteobacteria
gi|238651031|ref|YP_002916888.1|	YP_002916888.1	1	97	23	97	Cys	-	TGC	STI	AR	-RJ-	Rickettsia_peacockii_Rustic	chromosome	NC_012730	site-specific tyrosine recombinase XerD [Rickettsia peacockii str. Rustic]	Bacteria	Alphaproteobacteria
gi|189439200|ref|YP_001954281.1|	YP_001954281.1	2	357	311	383	Asn	-	AAC	OD	AR	--J-	Bifidobacterium_longum_DJO10A	chromosome	NC_010816	Integrase [Bifidobacterium longum DJO10A]	Bacteria	Actinobacteria
gi|221640044|ref|YP_002526306.1|	YP_002526306.1	1	81	139	215	Arg	-	CGG	OC	NAR	--J-	Rhodobacter_sphaeroides_KD131	chromosome	NC_011963	Phage integrase family protein [Rhodobacter sphaeroides KD131]	Bacteria	Alphaproteobacteria
gi|190150074|ref|YP_001968599.1|	YP_001968599.1	1	202	65	141	Val	-	GTC	STI	AR	--J-	Actinobacillus_pleuropneumoniae_serovar_7_AP76	chromosome	NC_010939	Prophage CP4-57 integrase [Actinobacillus pleuropneumoniae serovar 7 str. AP76]	Bacteria	Gammaproteobacteria
gi|189439994|ref|YP_001955075.1|	YP_001955075.1	1	251	217	290	Met	-	ATG	STI	AR	--J-	Bifidobacterium_longum_DJO10A	chromosome	NC_010816	Integrase [Bifidobacterium longum DJO10A]	Bacteria	Actinobacteria
gi|160899572|ref|YP_001565154.1|	YP_001565154.1	1	282	282	355	Gly	-	GGG	OD	AR	--J-	Delftia_acidovorans_SPH-1	chromosome	NC_010002	integrase family protein [Delftia acidovorans SPH-1]	Bacteria	Betaproteobacteria
gi|197119619|ref|YP_002140046.1|	YP_002140046.1	1	266	180	266	Leu	-	TTA	STI	AR	--J-	Geobacter_bemidjiensis_Bem	chromosome	NC_011146	integrase family protein [Geobacter bemidjiensis Bem]	Bacteria	Deltaproteobacteria
gi|197249356|ref|YP_002146918.1|	YP_002146918.1	1	180	102	177	Asn	-	AAC	STI	AR	--J-	Salmonella_enterica_serovar_Agona_SL483	chromosome	NC_011149	integrase [Salmonella enterica subsp. enterica serovar Agona str. SL483]	Bacteria	Gammaproteobacteria
gi|117920238|ref|YP_869430.1|	YP_869430.1	1	355	205	292	Ser	-	TCC	STI	AR	--J-	Shewanella_ANA-3	chromosome	NC_008577	phage integrase family protein [Shewanella sp. ANA-3]	Bacteria	Gammaproteobacteria
gi|62289895|ref|YP_221688.1|	YP_221688.1	1	152	42	115	Gly	-	GGG	SIT	NAR	--J-	Brucella_abortus_bv__1_9_941	chromosome	NC_006932	phage integrase family site specific recombinase [Brucella abortus bv. 1 str. 9-941]	Bacteria	Alphaproteobacteria
gi|162418528|ref|YP_001606561.1|	YP_001606561.1	1	238	163	238	Asn	-	AAC	STI	AR	--J-	Yersinia_pestis_Angola	chromosome	NC_010159	phage integrase family site specific recombinase [Yersinia pestis Angola]	Bacteria	Gammaproteobacteria
gi|270308830|ref|YP_003330888.1|	YP_003330888.1	1	82	134	210	Arg	-	AGG	OC	NAR	--J-	Dehalococcoides_VS	chromosome	NC_013552	site-specific recombinase	Bacteria	Chloroflexi
gi|197365181|ref|YP_002144818.1|	YP_002144818.1	1	164	224	308	Leu	-	TTG	STI	AR	--J-	Salmonella_enterica_serovar_Paratyphi_A_AKU_12601	chromosome	NC_011147	integrase [Salmonella enterica subsp. enterica serovar Paratyphi A str. AKU_12601]	Bacteria	Gammaproteobacteria
gi|198242409|ref|YP_002216062.1|	YP_002216062.1	1	180	102	177	Asn	-	AAC	STI	AR	--J-	Salmonella_enterica_serovar_Dublin_CT_02021853	chromosome	NC_011205	integrase [Salmonella enterica subsp. enterica serovar Dublin str. CT_02021853]	Bacteria	Gammaproteobacteria
gi|226363393|ref|YP_002781175.1|	YP_002781175.1	1	74	44	130	Ser	-	TCA	OC	NAR	--J-	Rhodococcus_opacus_B4	chromosome	NC_012522	putative integrase [Rhodococcus opacus B4]	Bacteria	Actinobacteria
gi|197363479|ref|YP_002143116.1|	YP_002143116.1	1	91	16	91	Thr	-	ACG	OC	NAR	--J-	Salmonella_enterica_serovar_Paratyphi_A_AKU_12601	chromosome	NC_011147	integrase [Salmonella enterica subsp. enterica serovar Paratyphi A str. AKU_12601]	Bacteria	Gammaproteobacteria
gi|148252808|ref|YP_001237393.1|	YP_001237393.1	1	151	151	218	Met	Pseudo	ATG	OD	AR	--J-	Bradyrhizobium_BTAi1	chromosome	NC_009485	putative phage related integrase [Bradyrhizobium sp. BTAi1]	Bacteria	Alphaproteobacteria
gi|194450412|ref|YP_002044308.1|	YP_002044308.1	1	15	117	192	Thr	-	ACG	OC	NAR	--J-	Salmonella_enterica_serovar_Heidelberg_SL476	chromosome	NC_011083	site-specific recombinase	Bacteria	Gammaproteobacteria
gi|163854285|ref|YP_001642328.1|	YP_001642328.1	1	156	82	156	Thr	-	ACC	STI	AR	-RJ-	Methylobacterium_extorquens_PA1	chromosome	NC_010172	integrase family protein [Methylobacterium extorquens PA1]	Bacteria	Alphaproteobacteria
gi|85060082|ref|YP_455784.1|	YP_455784.1	1	284	200	284	Leu	-	TTG	STI	AR	--J-	Sodalis_glossinidius_morsitans	chromosome	NC_007712	putative phage integrase [Sodalis glossinidius str. 'morsitans']	Bacteria	Gammaproteobacteria
gi|194450328|ref|YP_002048369.1|	YP_002048369.1	1	253	178	253	Phe	-	TTC	STI	AR	--J-	Salmonella_enterica_serovar_Heidelberg_SL476	chromosome	NC_011083	integrase [Salmonella enterica subsp. enterica serovar Heidelberg str. SL476]	Bacteria	Gammaproteobacteria
gi|194737537|ref|YP_002113350.1|	YP_002113350.1	1	165	117	192	Thr	-	ACG	STI	AR	--J-	Salmonella_enterica_serovar_Schwarzengrund_CVM19633	chromosome	NC_011094	site-specific recombinase	Bacteria	Gammaproteobacteria
gi|198242564|ref|YP_002214507.1|	YP_002214507.1	1	16	256	332	Arg	-	AGA	OC	NAR	--J-	Salmonella_enterica_serovar_Dublin_CT_02021853	chromosome	NC_011205	prophage DLP12 integrase [Salmonella enterica subsp. enterica serovar Dublin str. CT_02021853]	Bacteria	Gammaproteobacteria
gi|71909138|ref|YP_286725.1|	YP_286725.1	1	171	95	171	Met	-	ATG	STI	AR	--J-	Dechloromonas_aromatica_RCB	chromosome	NC_007298	Phage integrase [Dechloromonas aromatica RCB]	Bacteria	Betaproteobacteria
gi|153955537|ref|YP_001396302.1|	YP_001396302.1	2	137	433	508	Trp	-	TGG	OC	NAR	--J-	Clostridium_kluyveri_DSM_555	chromosome	NC_009706	Phage integrase-related protein [Clostridium kluyveri DSM 555]	Bacteria	Firmicutes
gi|182436701|ref|YP_001824420.1|	YP_001824420.1	1	255	174	255	Tyr	-	TAC	OC	NAR	--J-	Streptomyces_griseus_NBRC_13350	chromosome	NC_010572	putative integrase [Streptomyces griseus subsp. griseus NBRC 13350]	Bacteria	Actinobacteria
gi|187731694|ref|YP_001879477.1|	YP_001879477.1	1	284	208	284	Pro	-	CCC	STI	AR	--J-	Shigella_boydii_CDC_3083_94	chromosome	NC_010658	prophage integrase [Shigella boydii CDC 3083-94]	Bacteria	Gammaproteobacteria
gi|187733889|ref|YP_001882825.1|	YP_001882825.1	1	274	199	274	Phe	-	TTC	STI	AR	--J-	Shigella_boydii_CDC_3083_94	chromosome	NC_010658	site-specific recombinase	Bacteria	Gammaproteobacteria
gi|187733993|ref|YP_001882951.1|	YP_001882951.1	1	286	202	286	Leu	-	TTG	STI	AR	--J-	Shigella_boydii_CDC_3083_94	chromosome	NC_010658	site-specific recombinase	Bacteria	Gammaproteobacteria
gi|258511054|ref|YP_003184488.1|	YP_003184488.1	6	82	641	717	Ile	-	ATC	OC	NAR	--J-	Alicyclobacillus_acidocaldarius_DSM_446	chromosome	NC_013205	integrase family protein [Alicyclobacillus acidocaldarius subsp. acidocaldarius DSM 446]	Bacteria	Firmicutes
gi|21243151|ref|NP_642733.1|	NP_642733.1	1	265	94	169	Ala	-	GCG	STI	AR	--J-	Xanthomonas_citri	chromosome	NC_003919	shufflon-specific recombinase [Xanthomonas axonopodis pv. citri str. 306]	Bacteria	Gammaproteobacteria
gi|187735871|ref|YP_001877983.1|	YP_001877983.1	1	228	154	228	Arg	-	CGG	STI	AR	--J-	Akkermansia_muciniphila_ATCC_BAA_835	chromosome	NC_010655	integrase family protein [Akkermansia muciniphila ATCC BAA-835]	Bacteria	Chlamydiae/Verrucomicrobia
gi|165976973|ref|YP_001652566.1|	YP_001652566.1	6	190	115	190	Trp	-	TGG	STI	AR	-RJ-	Actinobacillus_pleuropneumoniae_serovar_3_JL03	chromosome	NC_010278	site-specific tyrosine recombinase XerD [Actinobacillus pleuropneumoniae serovar 3 str. JL03]	Bacteria	Gammaproteobacteria
gi|187929151|ref|YP_001899638.1|	YP_001899638.1	1	241	167	241	Val	-	GTG	STI	AR	--J-	Ralstonia_pickettii_12J	chromosome	NC_010682	integrase family protein [Ralstonia pickettii 12J]	Bacteria	Betaproteobacteria
gi|53711947|ref|YP_097939.1|	YP_097939.1	1	316	244	316	Lys	-	AAA	STI	AR	--J-	Bacteroides_fragilis_YCH46	chromosome	NC_006347	tyrosine type site-specific recombinase [Bacteroides fralis YCH46]	Bacteria	Bacteroidetes/Chlorobi
gi|187923150|ref|YP_001894792.1|	YP_001894792.1	1	292	202	276	Arg	-	AGG	OD	AR	--J-	Burkholderia_phytofirmans_PsJN	chromosome	NC_010681	integrase family protein [Burkholderia phytofirmans PsJN]	Bacteria	Betaproteobacteria
gi|261820188|ref|YP_003258294.1|	YP_003258294.1	1	291	83	156	Gly	-	GGG	STI	AR	--J-	Pectobacterium_wasabiae_WPP163	chromosome	NC_013421	integrase family protein [Pectobacterium wasabiae WPP163]	Bacteria	Gammaproteobacteria
gi|184157860|ref|YP_001846199.1|	YP_001846199.1	1	234	199	275	Met	-	ATG	OD	AR	--J-	Acinetobacter_baumannii_ACICU	chromosome	NC_010611	integrase [Acinetobacter baumannii ACICU]	Bacteria	Gammaproteobacteria
gi|56480548|ref|NP_709936.2|	NP_709936.2	1	284	200	284	Leu	-	TTG	STI	AR	--J-	Shigella_flexneri_2a	chromosome	NC_004337	putative P4-type integrase [Shigella flexneri 2a str. 301]	Bacteria	Gammaproteobacteria
gi|184153585|ref|YP_001841926.1|	YP_001841926.1	1	69	184	257	Pro	-	CCA	STI	AR	-RJ-	Lactobacillus_reuteri_F275_Kitasato	chromosome	NC_010609	site-specific tyrosine recombinase XerS [Lactobacillus reuteri JCM 1112]	Bacteria	Firmicutes
gi|184155133|ref|YP_001843473.1|	YP_001843473.1	1	109	49	137	Ser	-	TCG	OC	NAR	--J-	Lactobacillus_fermentum_IFO_3956	chromosome	NC_010610	integrase [Lactobacillus fermentum IFO 3956]	Bacteria	Firmicutes
gi|186684998|ref|YP_001868194.1|	YP_001868194.1	1	248	177	248	Gly	-	GGG	STI	AR	--JB	Nostoc_punctiforme_PCC_73102	chromosome	NC_010628	phage integrase family protein [Nostoc punctiforme PCC 73102]	Bacteria	Cyanobacteria
gi|220908010|ref|YP_002483321.1|	YP_002483321.1	1	211	41	113	Ala	-	GCG	STI	AR	--J-	Cyanothece_PCC_7425	chromosome	NC_011884	integrase family protein [Cyanothece sp. PCC 7425]	Bacteria	Cyanobacteria
gi|86158259|ref|YP_465044.1|	YP_465044.1	1	106	227	300	Met	-	ATG	STI	AR	--J-	Anaeromyxobacter_dehalogenans_2CP-C	chromosome	NC_007760	Phage integrase [Anaeromyxobacter dehalogenans 2CP-C]	Bacteria	Deltaproteobacteria
gi|186896593|ref|YP_001873705.1|	YP_001873705.1	1	240	167	240	Gly	-	GGG	STI	AR	--J-	Yersinia_pseudotuberculosis_PB1_	chromosome	NC_010634	integrase family protein [Yersinia pseudotuberculosis PB1/+]	Bacteria	Gammaproteobacteria
gi|186897394|ref|YP_001874506.1|	YP_001874506.1	1	340	250	340	SeC(p)	-	TGA	STI	AR	--J-	Yersinia_pseudotuberculosis_PB1_	chromosome	NC_010634	integrase family protein [Yersinia pseudotuberculosis PB1/+]	Bacteria	Gammaproteobacteria
gi|188990427|ref|YP_001902437.1|	YP_001902437.1	1	68	124	197	Gly	-	GGG	STI	AR	--J-	Xanthomonas_campestris_B100	chromosome	NC_010688	phage-related integrase [Xanthomonas campestris pv. campestris str. B100]	Bacteria	Gammaproteobacteria
gi|188992059|ref|YP_001904069.1|	YP_001904069.1	1	174	85	174	Ser	-	TCA	STI	AR	--J-	Xanthomonas_campestris_B100	chromosome	NC_010688	phage-related integrase [Xanthomonas campestris pv. campestris str. B100]	Bacteria	Gammaproteobacteria
gi|188995443|ref|YP_001929695.1|	YP_001929695.1	2	225	170	255	Tyr	-	TAC	SIT	NAR	-RJB	Porphyromonas_gingivalis_ATCC_33277	chromosome	NC_010729	putative site-specific recombinase [Porphyromonas nvalis ATCC 33277]	Bacteria	Bacteroidetes/Chlorobi
gi|188991263|ref|YP_001903273.1|	YP_001903273.1	1	252	177	252	Ala	-	GCG	STI	AR	--J-	Xanthomonas_campestris_B100	chromosome	NC_010688	hypothetical protein xccb100_1868 [Xanthomonas campestris pv. campestris str. B100]	Bacteria	Gammaproteobacteria
gi|92118356|ref|YP_578085.1|	YP_578085.1	1	98	24	98	Glu	-	GAG	OC	NAR	--J-	Nitrobacter_hamburgensis_X14	chromosome	NC_007964	phage integrase [Nitrobacter hamburgensis X14]	Bacteria	Alphaproteobacteria
gi|262195981|ref|YP_003267190.1|	YP_003267190.1	1	50	1482	1557	Asn	-	AAC	OC	NAR	--J-	Haliangium_ochraceum_DSM_14365	chromosome	NC_013440	integrase family protein [Halianum ochraceum DSM 14365]	Bacteria	Deltaproteobacteria
gi|189184809|ref|YP_001938594.1|	YP_001938594.1	1	1203	749	841	Ser	-	AGC	OD	AR	--J-	Orientia_tsutsugamushi_Ikeda	chromosome	NC_010793	putative integrase [Orientia tsutsugamushi str. Ikeda]	Bacteria	Alphaproteobacteria
gi|189349634|ref|YP_001945262.1|	YP_001945262.1	1	161	87	161	Gly	-	GGG	STI	AR	--J-	Burkholderia_multivorans_ATCC_17616_Tohoku	chromosome	NC_010804	tyrosine recombinase [Burkholderia multivorans ATCC 17616]	Bacteria	Betaproteobacteria
gi|113461371|ref|YP_719440.1|	YP_719440.1	5	506	430	506	Val	-	GTC	STI	AR	--J-	Haemophilus_somnus_129PT	chromosome	NC_008309	integrase [Haemophilus somnus 129PT]	Bacteria	Gammaproteobacteria
gi|189182982|ref|YP_001936767.1|	YP_001936767.1	1	160	86	160	Cys	-	TGC	STI	AR	-RJ-	Orientia_tsutsugamushi_Ikeda	chromosome	NC_010793	site-specific tyrosine recombinase XerD [Orientia tsutsugamushi str. Ikeda]	Bacteria	Alphaproteobacteria
gi|50122383|ref|YP_051550.1|	YP_051550.1	1	189	114	189	Thr	-	ACG	STI	AR	--J-	Erwinia_carotovora_atroseptica_SCRI1043	chromosome	NC_004547	phage integrase [Pectobacterium atrosepticum SCRI1043]	Bacteria	Gammaproteobacteria
gi|188532534|ref|YP_001906331.1|	YP_001906331.1	1	202	348	432	Leu	-	TTG	STI	AR	--J-	Erwinia_tasmaniensis	chromosome	NC_010694	Putative P4-type integrase [Erwinia tasmaniensis Et1/99]	Bacteria	Gammaproteobacteria
gi|78047773|ref|YP_363948.1|	YP_363948.1	1	185	140	226	Leu	-	TTG	STI	AR	--J-	Xanthomonas_campestris_vesicatoria_85-10	chromosome	NC_007508	phage-related integrase [Xanthomonas campestris pv. vesicatoria str. 85-10]	Bacteria	Gammaproteobacteria
gi|187930268|ref|YP_001900755.1|	YP_001900755.1	1	174	99	174	Thr	-	ACA	STI	AR	--J-	Ralstonia_pickettii_12J	chromosome	NC_010682	integrase family protein [Ralstonia pickettii 12J]	Bacteria	Betaproteobacteria
gi|187932470|ref|YP_001884285.1|	YP_001884285.1	1	121	132	206	Arg	-	CGT	OC	NAR	--J-	Clostridium_botulinum_B_Eklund_17B	chromosome	NC_010674	DNA integration/recombination/invertion protein [Clostridium botulinum B str. Eklund 17B]	Bacteria	Firmicutes
gi|188574950|ref|YP_001911879.1|	YP_001911879.1	1	70	261	336	Met	-	ATG	OC	NAR	--J-	Xanthomonas_oryzae_PXO99A	chromosome	NC_010717	site-specific recombinase	Bacteria	Gammaproteobacteria
gi|258652946|ref|YP_003202102.1|	YP_003202102.1	1	160	78	160	Leu	-	CTC	STI	AR	--J-	Nakamurella_multipartita_DSM_44233	chromosome	NC_013235	integrase family protein [Nakamurella multipartita DSM 44233]	Bacteria	Actinobacteria
gi|188585853|ref|YP_001917398.1|	YP_001917398.1	1	121	61	136	Val	-	GTA	STI	AR	-RJ-	Natranaerobius_thermophilus_JW_NM_WN_LF	chromosome	NC_010718	integrase family protein [Natranaerobius thermophilus JW/NM-WN-LF]	Bacteria	Firmicutes
gi|188577658|ref|YP_001914587.1|	YP_001914587.1	1	155	79	155	Asn	-	AAC	OC	NAR	--J-	Xanthomonas_oryzae_PXO99A	chromosome	NC_010717	site-specific recombinase	Bacteria	Gammaproteobacteria
gi|188579617|ref|YP_001923062.1|	YP_001923062.1	1	180	91	180	Ser	-	TCG	STI	AR	--J-	Methylobacterium_populi_BJ001	chromosome	NC_010725	integrase family protein [Methylobacterium populi BJ001]	Bacteria	Alphaproteobacteria
gi|215488265|ref|YP_002330696.1|	YP_002330696.1	1	198	107	182	Phe	-	TTC	STI	AR	--J-	Escherichia_coli_0127_H6_E2348_69	chromosome	NC_011601	predicted integrase [Escherichia coli O127:H6 str. E2348/69]	Bacteria	Gammaproteobacteria
gi|217965870|ref|YP_002351548.1|	YP_002351548.1	1	181	109	181	Lys	-	AAG	OC	NAR	--J-	Listeria_monocytogenes_HCC23	chromosome	NC_011660	Int [Listeria monocytogenes HCC23]	Bacteria	Firmicutes
gi|217967670|ref|YP_002353176.1|	YP_002353176.1	3	98	338	413	Val	-	GTA	STI	AR	-RJ-	Dictyoglomus_turgidum_DSM_6724	chromosome	NC_011661	integrase domain protein SAM domain protein [Dictyoglomus turdum DSM 6724]	Bacteria	Other Bacteria
gi|82700287|ref|YP_414861.1|	YP_414861.1	1	142	66	142	Met	-	ATG	OC	NAR	--J-	Brucella_melitensis_biovar_Abortus	chromosome	NC_007618	Phage integrase [Brucella melitensis biovar Abortus 2308]	Bacteria	Alphaproteobacteria
gi|261819788|ref|YP_003257894.1|	YP_003257894.1	1	221	218	302	Leu	-	TTG	STI	AR	--J-	Pectobacterium_wasabiae_WPP163	chromosome	NC_013421	integrase family protein [Pectobacterium wasabiae WPP163]	Bacteria	Gammaproteobacteria
gi|217972984|ref|YP_002357735.1|	YP_002357735.1	1	198	458	534	Pro	-	CCC	STI	AR	--J-	Shewanella_baltica_OS223	chromosome	NC_011663	integrase family protein [Shewanella baltica OS223]	Bacteria	Gammaproteobacteria
gi|218232818|ref|YP_002365323.1|	YP_002365323.1	15	117	6531	6615	Leu	-	TTG	STI	AR	--J-	Bacillus_cereus_B4264	chromosome	NC_011725	integrase/recombinase [Bacillus cereus B4264]	Bacteria	Firmicutes
gi|218439453|ref|YP_002377782.1|	YP_002377782.1	2	235	164	235	Thr	-	ACC	STI	AR	--JB	Cyanothece_PCC_7424	chromosome	NC_011729	integrase family protein [Cyanothece sp. PCC 7424]	Bacteria	Cyanobacteria
gi|209550058|ref|YP_002281975.1|	YP_002281975.1	1	140	65	140	Lys	-	AAG	OC	NAR	--J-	Rhizobium_leguminosarum_bv__trifolii_WSM2304	chromosome	NC_011369	integrase family protein [Rhizobium leguminosarum bv. trifolii WSM2304]	Bacteria	Alphaproteobacteria
gi|242240953|ref|YP_002989134.1|	YP_002989134.1	1	305	221	305	Leu	-	TTG	STI	AR	--J-	Dickeya_dadantii_Ech703	chromosome	NC_012880	integrase family protein [Dickeya dadantii Ech703]	Bacteria	Gammaproteobacteria
gi|152983278|ref|YP_001353923.1|	YP_001353923.1	1	137	61	137	Arg	-	AGA	OC	NAR	--J-	Janthinobacterium_Marseille	chromosome	NC_009659	phage-related integrase [Janthinobacterium sp. Marseille]	Bacteria	Betaproteobacteria
gi|213157055|ref|YP_002319100.1|	YP_002319100.1	1	234	198	274	Met	-	ATG	OD	AR	--J-	Acinetobacter_baumannii_AB0057	chromosome	NC_011586	phage integrase [Acinetobacter baumannii AB0057]	Bacteria	Gammaproteobacteria
gi|162147378|ref|YP_001601839.1|	YP_001601839.1	1	150	65	150	Leu	-	TTA	STI	AR	--J-	Gluconacetobacter_diazotrophicus_PAl_5_FAPERJ	chromosome	NC_010125	putative phage integrase [Gluconacetobacter diazotrophicus PAl 5]	Bacteria	Alphaproteobacteria
gi|21244024|ref|NP_643606.1|	NP_643606.1	1	190	117	190	Gly	-	GGG	STI	AR	--J-	Xanthomonas_citri	chromosome	NC_003919	integrase [Xanthomonas axonopodis pv. citri str. 306]	Bacteria	Gammaproteobacteria
gi|212550782|ref|YP_002309099.1|	YP_002309099.1	1	227	58	131	Gln	-	CAA	STI	AR	-RJ-	Candidatus_Azobacteroides_pseudotrichonymphae_genomovar__CFP2	chromosome	NC_011565	site-specific recombinase XerC [Candidatus Azobacteroides pseudotrichonymphae genomovar. CFP2]	Bacteria	Bacteroidetes/Chlorobi
gi|260891942|ref|YP_003238039.1|	YP_003238039.1	2	61	129	203	Gly	-	GGG	OC	NAR	--J-	Ammonifex_degensii_KC4	chromosome	NC_013385	integrase family protein [Ammonifex degensii KC4]	Bacteria	Firmicutes
gi|209917455|ref|YP_002291539.1|	YP_002291539.1	1	164	116	191	Thr	-	ACG	STI	AR	--J-	Escherichia_coli_SE11	chromosome	NC_011415	putative phage integrase [Escherichia coli SE11]	Bacteria	Gammaproteobacteria
gi|215487559|ref|YP_002329990.1|	YP_002329990.1	1	126	77	151	Arg	-	AGG	STI	AR	--J-	Escherichia_coli_0127_H6_E2348_69	chromosome	NC_011601	predicted integrase [Escherichia coli O127:H6 str. E2348/69]	Bacteria	Gammaproteobacteria
gi|153950873|ref|YP_001399793.1|	YP_001399793.1	1	273	198	273	Phe	-	TTC	STI	AR	--J-	Yersinia_pseudotuberculosis_IP_31758	chromosome	NC_009708	phage integrase family site specific recombinase [Yersinia pseudotuberculosis IP 31758]	Bacteria	Gammaproteobacteria
gi|215483987|ref|YP_002326212.1|	YP_002326212.1	1	221	65	140	Gly	-	GGC	STI	AR	--J-	Acinetobacter_baumannii_AB307_0294	chromosome	NC_011595	Shufflon-specific DNA recombinase [Acinetobacter baumannii AB307-0294]	Bacteria	Gammaproteobacteria
gi|218559260|ref|YP_002392173.1|	YP_002392173.1	1	162	77	151	Arg	-	AGG	STI	AR	--J-	Escherichia_coli_S88	chromosome	NC_011742	putative prophage CPS-53 integrase; CPS-53 (KpLE1) prophage [Escherichia coli S88]	Bacteria	Gammaproteobacteria
gi|218667058|ref|YP_002425468.1|	YP_002425468.1	1	7	90	165	Ala	-	GCC	OC	NAR	--J-	Acidithiobacillus_ferrooxidans_ATCC_23270	chromosome	NC_011761	site-specific recombinase	Bacteria	Gammaproteobacteria
gi|77465807|ref|YP_355310.1|	YP_355310.1	1	140	65	140	Val	-	GTA	OC	NAR	--J-	Rhodobacter_sphaeroides_2_4_1	chromosome	NC_007494	integrase [Rhodobacter sphaeroides 2.4.1]	Bacteria	Alphaproteobacteria
gi|134096855|ref|YP_001102516.1|	YP_001102516.1	1	778	249	334	Ser	-	TCC	OC	NAR	--J-	Saccharopolyspora_erythraea_NRRL_2338	chromosome	NC_009142	integrase (recombinase) [Saccharopolyspora erythraea NRRL 2338]	Bacteria	Actinobacteria
gi|220921956|ref|YP_002497257.1|	YP_002497257.1	1	75	980	1053	Gln	-	CAG	OC	NAR	--J-	Methylobacterium_nodulans_ORS_2060	chromosome	NC_011894	integrase family protein [Methylobacterium nodulans ORS 2060]	Bacteria	Alphaproteobacteria
gi|218689970|ref|YP_002398182.1|	YP_002398182.1	1	162	102	177	Asn	-	AAC	STI	AR	--J-	Escherichia_coli_ED1a	chromosome	NC_011745	integrase [Escherichia coli ED1a]	Bacteria	Gammaproteobacteria
gi|218690990|ref|YP_002399202.1|	YP_002399202.1	1	200	127	200	Gly	-	GGG	STI	AR	--J-	Escherichia_coli_ED1a	chromosome	NC_011745	Integrase from prophage [Escherichia coli ED1a]	Bacteria	Gammaproteobacteria
gi|254163587|ref|YP_003046695.1|	YP_003046695.1	1	304	294	384	SeC(p)	-	TGA	STI	AR	--J-	Escherichia_coli_B_REL606	chromosome	NC_012967	Int [Escherichia coli B str. REL606]	Bacteria	Gammaproteobacteria
gi|71738001|ref|YP_273035.1|	YP_273035.1	4	312	655	731	Pro	-	CCA	OC	NAR	--J-	Pseudomonas_syringae_phaseolicola_1448A	chromosome	NC_005773	hypothetical protein PSPPH_0747 [Pseudomonas syringae pv. phaseolicola 1448A]	Bacteria	Gammaproteobacteria
gi|54021973|ref|YP_116215.1|	YP_116215.1	2	84	410	482	Ala	-	GCA	OC	NAR	--J-	Nocardia_farcinica_IFM10152	chromosome	NC_006361	putative phage integrase [Nocardia farcinica IFM 10152]	Bacteria	Actinobacteria
gi|161528832|ref|YP_001582658.1|	YP_001582658.1	1	103	93	206	Lys	-	AAG	STI	AR	--J-	Nitrosopumilus_maritimus_SCM1	chromosome	NC_010085	integrase family protein [Nitrosopumilus maritimus SCM1]	Archaea	Crenarchaeota
gi|218533191|ref|YP_002424007.1|	YP_002424007.1	1	59	197	272	Lys	-	AAG	OC	NAR	-RJ-	Methylobacterium_chloromethanicum_CM4	chromosome	NC_011757	integrase family protein [Methylobacterium chloromethanicum CM4]	Bacteria	Alphaproteobacteria
gi|22127922|ref|NP_671345.1|	NP_671345.1	1	257	167	257	SeC(p)	-	TGA	STI	AR	--J-	Yersinia_pestis_KIM_10	chromosome	NC_004088	integrase [Yersinia pestis KIM]	Bacteria	Gammaproteobacteria
gi|218531328|ref|YP_002422144.1|	YP_002422144.1	1	184	184	257	Ser	-	TCG	OD	AR	-RJ-	Methylobacterium_chloromethanicum_CM4	chromosome	NC_011757	integrase family protein [Methylobacterium chloromethanicum CM4]	Bacteria	Alphaproteobacteria
gi|218532604|ref|YP_002423420.1|	YP_002423420.1	1	118	224	297	Gln	-	CAG	STI	AR	--J-	Methylobacterium_chloromethanicum_CM4	chromosome	NC_011757	integrase family protein [Methylobacterium chloromethanicum CM4]	Bacteria	Alphaproteobacteria
gi|218547967|ref|YP_002381758.1|	YP_002381758.1	1	16	263	339	Arg	-	AGA	OC	NAR	--J-	Escherichia_fergusonii_ATCC_35469	chromosome	NC_011740	putative integrase; DLP12 prophage [Escherichia fergusonii ATCC 35469]	Bacteria	Gammaproteobacteria
gi|219871712|ref|YP_002476087.1|	YP_002476087.1	1	396	306	396	SeC(p)	-	TGA	STI	AR	--J-	Haemophilus_parasuis_SH0165	chromosome	NC_011852	phage integrase family site specific recombinase [Haemophilus parasuis SH0165]	Bacteria	Gammaproteobacteria
gi|218557442|ref|YP_002390355.1|	YP_002390355.1	1	16	34	110	Arg	-	AGA	OC	NAR	--J-	Escherichia_coli_S88	chromosome	NC_011742	putative integrase; DLP12 prophage [Escherichia coli S88]	Bacteria	Gammaproteobacteria
gi|218548199|ref|YP_002381990.1|	YP_002381990.1	1	200	129	200	Arg	-	AGG	STI	AR	--J-	Escherichia_fergusonii_ATCC_35469	chromosome	NC_011740	phage integrase [Escherichia fergusonii ATCC 35469]	Bacteria	Gammaproteobacteria
gi|218550049|ref|YP_002383840.1|	YP_002383840.1	1	91	16	91	Thr	-	ACG	OC	NAR	--J-	Escherichia_fergusonii_ATCC_35469	chromosome	NC_011740	Integrase from phage orin [Escherichia fergusonii ATCC 35469]	Bacteria	Gammaproteobacteria
gi|206580411|ref|YP_002236656.1|	YP_002236656.1	1	142	82	155	Gly	-	GGG	STI	AR	--J-	Klebsiella_pneumoniae_342	chromosome	NC_011283	site-specific recombinase	Bacteria	Gammaproteobacteria
gi|207857414|ref|YP_002244065.1|	YP_002244065.1	1	204	115	204	Ser	-	TCG	OC	NAR	--J-	Salmonella_enterica_serovar_Enteritidis_P125109	chromosome	NC_011294	phage integrase [Salmonella enterica subsp. enterica serovar Enteritidis str. P125109]	Bacteria	Gammaproteobacteria
gi|238916371|ref|YP_002929888.1|	YP_002929888.1	1	252	252	333	Leu	-	CTA	SIT	NAR	--J-	Eubacterium_eligens_ATCC_27750	chromosome	NC_012778	hypothetical protein EUBELI_00424 [Eubacterium eligens ATCC 27750]	Bacteria	Firmicutes
gi|86739123|ref|YP_479523.1|	YP_479523.1	1	193	121	193	Arg	-	CGT	OC	NAR	--J-	Frankia_CcI3	chromosome	NC_007777	phage integrase [Frankia sp. CcI3]	Bacteria	Actinobacteria
gi|254794313|ref|YP_003079150.1|	YP_003079150.1	1	162	197	271	Arg	-	AGG	STI	AR	--J-	Escherichia_coli_O157_H7_TW14359	chromosome	NC_013008	CPS-53 (KpLE1) prophage; predicted prophage CPS-53 integrase [Escherichia coli O157:H7 str. TW14359]	Bacteria	Gammaproteobacteria
gi|208434939|ref|YP_002266605.1|	YP_002266605.1	4	612	536	612	Arg	-	AGA	STI	AR	--J-	Helicobacter_pylori_G27	chromosome	NC_011333	integrase-recombinase protein [Helicobacter pylori G27]	Bacteria	Epsilonproteobacteria
gi|209398968|ref|YP_002272448.1|	YP_002272448.1	1	198	107	182	Phe	-	TTC	STI	AR	--J-	Escherichia_coli_O157_H7_EC4115	chromosome	NC_011353	site-specific recombinase	Bacteria	Gammaproteobacteria
gi|209399988|ref|YP_002271143.1|	YP_002271143.1	1	99	10	99	Ser	-	TCG	OC	NAR	--J-	Escherichia_coli_O157_H7_EC4115	chromosome	NC_011353	site-specific recombinase	Bacteria	Gammaproteobacteria
gi|182437392|ref|YP_001825111.1|	YP_001825111.1	2	154	82	154	Arg	-	CGT	OC	NAR	--J-	Streptomyces_griseus_NBRC_13350	chromosome	NC_010572	putative phage integrase [Streptomyces griseus subsp. griseus NBRC 13350]	Bacteria	Actinobacteria
gi|209397288|ref|YP_002271839.1|	YP_002271839.1	1	126	197	271	Arg	-	AGG	STI	AR	--J-	Escherichia_coli_O157_H7_EC4115	chromosome	NC_011353	integrase [Escherichia coli O157:H7 str. EC4115]	Bacteria	Gammaproteobacteria
gi|254796285|ref|YP_003081122.1|	YP_003081122.1	1	91	197	281	Leu	-	TTG	STI	AR	--J-	Escherichia_coli_O157_H7_TW14359	chromosome	NC_013008	putative integrase [Escherichia coli O157:H7 str. TW14359]	Bacteria	Gammaproteobacteria
gi|205353129|ref|YP_002226930.1|	YP_002226930.1	2	114	1072	1147	Asn	-	AAC	STI	AR	--J-	Salmonella_enterica_serovar_Gallinarum_287_91	chromosome	NC_011274	phage integrase [Salmonella enterica subsp. enterica serovar Gallinarum str. 287/91]	Bacteria	Gammaproteobacteria
gi|262201386|ref|YP_003272594.1|	YP_003272594.1	1	42	88	163	Ala	-	GCG	OC	NAR	--J-	Gordonia_bronchialis_DSM_43247	chromosome	NC_013441	integrase family protein [Gordonia bronchialis DSM 43247]	Bacteria	Actinobacteria
gi|198245719|ref|YP_002216060.1|	YP_002216060.1	1	204	115	204	Ser	-	TCG	OC	NAR	--J-	Salmonella_enterica_serovar_Dublin_CT_02021853	chromosome	NC_011205	integrase protein [Salmonella enterica subsp. enterica serovar Dublin str. CT_02021853]	Bacteria	Gammaproteobacteria
gi|198283395|ref|YP_002219716.1|	YP_002219716.1	1	20	161	235	Val	-	GTG	OC	NAR	--J-	Acidithiobacillus_ferrooxidans_ATCC_53993	chromosome	NC_011206	integrase family protein [Acidithiobacillus ferrooxidans ATCC 53993]	Bacteria	Gammaproteobacteria
gi|206559342|ref|YP_002230103.1|	YP_002230103.1	1	155	79	155	Met	-	ATG	STI	AR	--J-	Burkholderia_cenocepacia_J2315	chromosome	NC_011000	putative phage-related integrase [Burkholderia cenocepacia J2315]	Bacteria	Betaproteobacteria
gi|85059013|ref|YP_454715.1|	YP_454715.1	1	238	151	238	Ser	-	TCA	OC	NAR	--J-	Sodalis_glossinidius_morsitans	chromosome	NC_007712	putative phage integrase [Sodalis glossinidius str. 'morsitans']	Bacteria	Gammaproteobacteria
gi|206580400|ref|YP_002240755.1|	YP_002240755.1	1	284	200	284	Leu	-	TTG	STI	AR	--J-	Klebsiella_pneumoniae_342	chromosome	NC_011283	site-specific recombinase	Bacteria	Gammaproteobacteria
gi|206561421|ref|YP_002232186.1|	YP_002232186.1	1	275	1257	1331	Gly	-	GGG	STI	AR	--J-	Burkholderia_cenocepacia_J2315	chromosome	NC_011000	putative integrase [Burkholderia cenocepacia J2315]	Bacteria	Betaproteobacteria
gi|206576783|ref|YP_002237656.1|	YP_002237656.1	1	238	163	238	Asn	-	AAC	STI	AR	--J-	Klebsiella_pneumoniae_342	chromosome	NC_011283	integrase [Klebsiella pneumoniae 342]	Bacteria	Gammaproteobacteria
gi|209917752|ref|YP_002291836.1|	YP_002291836.1	1	16	229	305	Arg	-	AGA	OC	NAR	--J-	Escherichia_coli_SE11	chromosome	NC_011415	phage integrase [Escherichia coli SE11]	Bacteria	Gammaproteobacteria
gi|21222998|ref|NP_628777.1|	NP_628777.1	1	165	237	318	Tyr	-	TAC	OC	NAR	--J-	Streptomyces_coelicolor	chromosome	NC_003888	integrase [Streptomyces coelicolor A3(2)]	Bacteria	Actinobacteria
gi|169794710|ref|YP_001712503.1|	YP_001712503.1	1	178	183	269	Leu	-	TTG	STI	AR	--J-	Acinetobacter_baumannii_AYE	chromosome	NC_010410	putative integrase/recombinase [Acinetobacter baumannii AYE]	Bacteria	Gammaproteobacteria
gi|209919452|ref|YP_002293536.1|	YP_002293536.1	1	176	87	176	Ser	-	TCG	OC	NAR	--J-	Escherichia_coli_SE11	chromosome	NC_011415	putative phage integrase [Escherichia coli SE11]	Bacteria	Gammaproteobacteria
gi|225852580|ref|YP_002732813.1|	YP_002732813.1	1	86	39	123	Leu	-	CTC	STI	AR	--J-	Brucella_melitensis_ATCC_23457	chromosome	NC_012441	site-specific recombinase	Bacteria	Alphaproteobacteria
gi|21231557|ref|NP_637474.1|	NP_637474.1	3	299	224	299	Gly	-	GGC	STI	AR	--J-	Xanthomonas_campestris_ATCC_33913	chromosome	NC_003902	phage-related integrase [Xanthomonas campestris pv. campestris str. ATCC 33913]	Bacteria	Gammaproteobacteria
gi|21242839|ref|NP_642421.1|	NP_642421.1	1	321	235	321	Leu	-	TTA	STI	AR	--J-	Xanthomonas_citri	chromosome	NC_003919	DNA recombinase [Xanthomonas axonopodis pv. citri str. 306]	Bacteria	Gammaproteobacteria
gi|187733613|ref|YP_001881655.1|	YP_001881655.1	1	209	136	209	Gly	-	GGG	STI	AR	--J-	Shigella_boydii_CDC_3083_94	chromosome	NC_010658	putative integrase [Shigella boydii CDC 3083-94]	Bacteria	Gammaproteobacteria
gi|238918333|ref|YP_002931847.1|	YP_002931847.1	1	275	200	275	Phe	-	TTC	OC	NAR	-RJ-	Edwardsiella_ictaluri_93_146	chromosome	NC_012779	integrase family protein [Edwardsiella ictaluri 93-146]	Bacteria	Gammaproteobacteria
gi|21232576|ref|NP_638493.1|	NP_638493.1	1	306	233	306	Gly	-	GGG	STI	AR	--J-	Xanthomonas_campestris_ATCC_33913	chromosome	NC_003902	phage-related integrase [Xanthomonas campestris pv. campestris str. ATCC 33913]	Bacteria	Gammaproteobacteria
gi|226355503|ref|YP_002785243.1|	YP_002785243.1	2	105	444	518	Val	-	GTC	OC	NAR	--J-	Deinococcus_deserti_VCD115	chromosome	NC_012526	putative phage integrase [Deinococcus deserti VCD115]	Bacteria	Deinococcus-Thermus
gi|209542723|ref|YP_002274952.1|	YP_002274952.1	1	108	72	144	Lys	-	AAA	STI	AR	--J-	Gluconacetobacter_diazotrophicus_PAl_5_JGI	chromosome	NC_011365	integrase family protein [Gluconacetobacter diazotrophicus PAl 5]	Bacteria	Alphaproteobacteria
gi|120610350|ref|YP_970028.1|	YP_970028.1	1	178	20	95	Val	-	GTA	STI	AR	--J-	Acidovorax_avenae_citrulli_AAC00-1	chromosome	NC_008752	phage integrase family protein [Acidovorax avenae subsp. citrulli AAC00-1]	Bacteria	Betaproteobacteria
gi|209400784|ref|YP_002273139.1|	YP_002273139.1	1	128	294	384	SeC(p)	-	TGA	STI	AR	--J-	Escherichia_coli_O157_H7_EC4115	chromosome	NC_011353	integrase [Escherichia coli O157:H7 str. EC4115]	Bacteria	Gammaproteobacteria
gi|209542653|ref|YP_002274882.1|	YP_002274882.1	1	172	97	172	Glu	-	GAA	STI	AR	--J-	Gluconacetobacter_diazotrophicus_PAl_5_JGI	chromosome	NC_011365	integrase family protein [Gluconacetobacter diazotrophicus PAl 5]	Bacteria	Alphaproteobacteria
gi|209544631|ref|YP_002276860.1|	YP_002276860.1	1	135	60	135	Glu	-	GAG	OC	NAR	--J-	Gluconacetobacter_diazotrophicus_PAl_5_JGI	chromosome	NC_011365	integrase family protein [Gluconacetobacter diazotrophicus PAl 5]	Bacteria	Alphaproteobacteria
gi|119944020|ref|YP_941700.1|	YP_941700.1	3	184	6479	6554	Thr	-	ACC	STI	AR	--J-	Psychromonas_ingrahamii_37	chromosome	NC_008709	phage integrase family protein [Psychromonas ingrahamii 37]	Bacteria	Gammaproteobacteria
gi|215487200|ref|YP_002329631.1|	YP_002329631.1	1	256	181	256	Asn	-	AAC	STI	AR	--J-	Escherichia_coli_0127_H6_E2348_69	chromosome	NC_011601	predicted integrase [Escherichia coli O127:H6 str. E2348/69]	Bacteria	Gammaproteobacteria
gi|217977722|ref|YP_002361869.1|	YP_002361869.1	1	239	164	239	Thr	-	ACG	STI	AR	--J-	Methylocella_silvestris_BL2	chromosome	NC_011666	integrase family protein [Methylocella silvestris BL2]	Bacteria	Alphaproteobacteria
gi|161617590|ref|YP_001591555.1|	YP_001591555.1	1	353	278	353	Phe	-	TTC	OC	NAR	-RJ-	Salmonella_enterica_serovar_Paratyphi_B_SPB7	chromosome	NC_010102	hypothetical protein SPAB_05449 [Salmonella enterica subsp. enterica serovar Paratyphi B str. SPB7]	Bacteria	Gammaproteobacteria
gi|161610765|ref|YP_067311.2|	YP_067311.2	1	32	498	572	Cys	-	TGC	STI	AR	-RJ-	Rickettsia_typhi_wilmington	chromosome	NC_006142	site-specific tyrosine recombinase XerD [Rickettsia typhi str. Wilmington]	Bacteria	Alphaproteobacteria
gi|238028289|ref|YP_002912520.1|	YP_002912520.1	1	217	217	291	Arg	-	AGG	OD	AR	--J-	Burkholderia_glumae_BGR1	chromosome	NC_012724	Phage integrase [Burkholderia glumae BGR1]	Bacteria	Betaproteobacteria
gi|160899573|ref|YP_001565155.1|	YP_001565155.1	1	241	282	355	Gly	-	GGG	STI	AR	--J-	Delftia_acidovorans_SPH-1	chromosome	NC_010002	integrase family protein [Delftia acidovorans SPH-1]	Bacteria	Betaproteobacteria
gi|218528179|ref|YP_002418995.1|	YP_002418995.1	1	283	207	283	Met	-	ATG	STI	AR	--J-	Methylobacterium_chloromethanicum_CM4	chromosome	NC_011757	integrase family protein [Methylobacterium chloromethanicum CM4]	Bacteria	Alphaproteobacteria
gi|161528885|ref|YP_001582711.1|	YP_001582711.1	1	334	248	334	Ser	-	AGC	STI	AR	--J-	Nitrosopumilus_maritimus_SCM1	chromosome	NC_010085	hypothetical protein Nmar_1377 [Nitrosopumilus maritimus SCM1]	Archaea	Crenarchaeota
gi|162146847|ref|YP_001601308.1|	YP_001601308.1	1	205	130	205	Glu	-	GAG	STI	AR	--J-	Gluconacetobacter_diazotrophicus_PAl_5_FAPERJ	chromosome	NC_010125	hypothetical protein GDI_1030 [Gluconacetobacter diazotrophicus PAl 5]	Bacteria	Alphaproteobacteria
gi|163853606|ref|YP_001641649.1|	YP_001641649.1	1	565	481	565	Leu	-	CTC	STI	AR	-RJ-	Methylobacterium_extorquens_PA1	chromosome	NC_010172	integrase domain-containing protein [Methylobacterium extorquens PA1]	Bacteria	Alphaproteobacteria
gi|161618919|ref|YP_001592806.1|	YP_001592806.1	1	152	42	115	Gly	-	GGG	SIT	NAR	--J-	Brucella_canis_ATCC_23365	chromosome	NC_010103	hypothetical protein BCAN_A0980 [Brucella canis ATCC 23365]	Bacteria	Alphaproteobacteria
gi|154244173|ref|YP_001415131.1|	YP_001415131.1	1	32	477	566	Ser	-	TCG	STI	AR	--J-	Xanthobacter_autotrophicus_Py2	chromosome	NC_009720	integrase family protein [Xanthobacter autotrophicus Py2]	Bacteria	Alphaproteobacteria
gi|28572274|ref|NP_789054.1|	NP_789054.1	1	982	1195	1271	Pro	-	CCC	SIT	NAR	-RJ-	Tropheryma_whipplei_TW08_27	chromosome	NC_004551	DNA recombinase [Tropheryma whipplei TW08/27]	Bacteria	Actinobacteria
gi|16128266|ref|NP_414815.1|	NP_414815.1	1	83	83	159	Thr	-	ACG	OD	AR	--J-	Escherichia_coli_K_12_substr__MG1655	chromosome	NC_000913	CP4-6 prophage; predicted phage integrase [Escherichia coli str. K-12 substr. MG1655]	Bacteria	Gammaproteobacteria
gi|161505174|ref|YP_001572286.1|	YP_001572286.1	1	151	118	193	Phe	-	TTC	STI	AR	--J-	Salmonella_enterica_arizonae_serovar_62_z4_z23__	chromosome	NC_010067	hypothetical protein SARI_03312 [Salmonella enterica subsp. arizonae serovar 62:z4	Bacteria	Gammaproteobacteria
gi|158334464|ref|YP_001515636.1|	YP_001515636.1	1	175	61	132	Thr	-	ACG	STI	AR	--JB	Acaryochloris_marina_MBIC11017	chromosome	NC_009925	phage integrase	Bacteria	Cyanobacteria
gi|160898017|ref|YP_001563599.1|	YP_001563599.1	1	186	122	208	Leu	-	CTA	STI	AR	--J-	Delftia_acidovorans_SPH-1	chromosome	NC_010002	integrase family protein [Delftia acidovorans SPH-1]	Bacteria	Betaproteobacteria
gi|189499645|ref|YP_001959115.1|	YP_001959115.1	1	165	60	136	Val	-	GTC	STI	AR	--J-	Chlorobium_phaeobacteroides_BS1	chromosome	NC_010831	integrase family protein [Chlorobium phaeobacteroides BS1]	Bacteria	Bacteroidetes/Chlorobi
gi|161523826|ref|YP_001578838.1|	YP_001578838.1	1	155	79	155	Met	-	ATG	STI	AR	--J-	Burkholderia_multivorans_ATCC_17616_JGI	chromosome	NC_010084	integrase family protein [Burkholderia multivorans ATCC 17616]	Bacteria	Betaproteobacteria
gi|161525637|ref|YP_001580649.1|	YP_001580649.1	1	86	272	346	Gly	-	GGG	STI	AR	--J-	Burkholderia_multivorans_ATCC_17616_JGI	chromosome	NC_010084	integrase family protein [Burkholderia multivorans ATCC 17616]	Bacteria	Betaproteobacteria
gi|16128520|ref|NP_415069.1|	NP_415069.1	1	16	244	320	Arg	-	AGA	OC	NAR	--J-	Escherichia_coli_K_12_substr__MG1655	chromosome	NC_000913	DLP12 prophage; predicted integrase [Escherichia coli str. K-12 substr. MG1655]	Bacteria	Gammaproteobacteria
gi|116052686|ref|YP_793002.1|	YP_793002.1	3	809	734	809	Lys	-	AAA	OC	NAR	--J-	Pseudomonas_aeruginosa_UCBPP-PA14	chromosome	NC_008463	xerD-like putative integrase [Pseudomonas aerunosa UCBPP-PA14]	Bacteria	Gammaproteobacteria
gi|161504575|ref|YP_001571687.1|	YP_001571687.1	1	91	16	91	Thr	-	ACG	OC	NAR	--J-	Salmonella_enterica_arizonae_serovar_62_z4_z23__	chromosome	NC_010067	hypothetical protein SARI_02688 [Salmonella enterica subsp. arizonae serovar 62:z4	Bacteria	Gammaproteobacteria
gi|60681592|ref|YP_211736.1|	YP_211736.1	1	215	174	250	Asp	-	GAC	STI	AR	--J-	Bacteroides_fragilis_NCTC_9434	chromosome	NC_003228	putative bacteriophage integrase [Bacteroides fralis NCTC 9343]	Bacteria	Bacteroidetes/Chlorobi
gi|29830724|ref|NP_825358.1|	NP_825358.1	1	923	67	151	Ser	-	TCG	OC	NAR	--J-	Streptomyces_avermitilis	chromosome	NC_003155	integrase/recombinase [Streptomyces avermitilis MA-4680]	Bacteria	Actinobacteria
gi|197124310|ref|YP_002136261.1|	YP_002136261.1	3	232	1049	1125	Arg	-	CGT	OC	NAR	--J-	Anaeromyxobacter_K	chromosome	NC_011145	hypothetical protein AnaeK_3923 [Anaeromyxobacter sp. K]	Bacteria	Deltaproteobacteria
gi|170723508|ref|YP_001751196.1|	YP_001751196.1	1	209	110	194	Leu	-	TTG	STI	AR	--J-	Pseudomonas_putida_W619	chromosome	NC_010501	integrase family protein [Pseudomonas putida W619]	Bacteria	Gammaproteobacteria
gi|163853185|ref|YP_001641228.1|	YP_001641228.1	1	109	103	178	Ala	-	GCG	STI	AR	--J-	Methylobacterium_extorquens_PA1	chromosome	NC_010172	integrase family protein [Methylobacterium extorquens PA1]	Bacteria	Alphaproteobacteria
gi|163869089|ref|YP_001610323.1|	YP_001610323.1	1	247	163	247	Leu	-	TTG	STI	AR	--J-	Bartonella_tribocorum_CIP_105476	chromosome	NC_010161	phage-related integrase [Bartonella tribocorum CIP 105476]	Bacteria	Alphaproteobacteria
gi|148359904|ref|YP_001251111.1|	YP_001251111.1	1	92	91	167	Met	-	ATG	OC	NAR	--J-	Legionella_pneumophila_Corby	chromosome	NC_009494	hypothetical protein LPC_1833 [Leonella pneumophila str. Corby]	Bacteria	Gammaproteobacteria
gi|118470300|ref|YP_889987.1|	YP_889987.1	4	205	132	205	Phe	-	TTC	OC	NAR	--J-	Mycobacterium_smegmatis_MC2_155	chromosome	NC_008596	gp41 protein, idem Uniprot [Mycobacterium smegmatis str. MC2 155]	Bacteria	Actinobacteria
gi|163855855|ref|YP_001630153.1|	YP_001630153.1	1	261	186	261	Gly	-	GGC	STI	AR	--J-	Bordetella_petrii	chromosome	NC_010170	phage-related integrase [Bordetella petrii DSM 12804]	Bacteria	Betaproteobacteria
gi|260842731|ref|YP_003220509.1|	YP_003220509.1	1	16	244	320	Arg	-	AGA	OC	NAR	--J-	Escherichia_coli_O103_H2_12009	chromosome	NC_013353	putative integrase [Escherichia coli O103:H2 str. 12009]	Bacteria	Gammaproteobacteria
gi|91784522|ref|YP_559728.1|	YP_559728.1	1	135	135	206	Pro	Pseudo	CCA	OD	AR	--J-	Burkholderia_xenovorans_LB400	chromosome	NC_007951	putative phage integrase [Burkholderia xenovorans LB400]	Bacteria	Betaproteobacteria
gi|163843345|ref|YP_001627749.1|	YP_001627749.1	1	86	39	123	Leu	-	CTC	STI	AR	--J-	Brucella_suis_ATCC_23445	chromosome	NC_010169	site-specific recombinase	Bacteria	Alphaproteobacteria
gi|257063564|ref|YP_003143236.1|	YP_003143236.1	1	161	86	161	Ala	-	GCC	OC	NAR	--J-	Slackia_heliotrinireducens_DSM_20476	chromosome	NC_013165	site-specific recombinase XerD [Slackia heliotrinireducens DSM 20476]	Bacteria	Actinobacteria
gi|162148035|ref|YP_001602496.1|	YP_001602496.1	1	208	133	208	Glu	-	GAA	STI	AR	--J-	Gluconacetobacter_diazotrophicus_PAl_5_FAPERJ	chromosome	NC_010125	putative phage integrase [Gluconacetobacter diazotrophicus PAl 5]	Bacteria	Alphaproteobacteria
gi|121594333|ref|YP_986229.1|	YP_986229.1	1	313	240	313	Gly	-	GGG	STI	AR	--J-	Acidovorax_JS42	chromosome	NC_008782	phage integrase family protein [Acidovorax sp. JS42]	Bacteria	Betaproteobacteria
gi|163843727|ref|YP_001628131.1|	YP_001628131.1	1	142	66	142	Met	-	ATG	OC	NAR	--J-	Brucella_suis_ATCC_23445	chromosome	NC_010169	integrase/recombinase [Brucella suis ATCC 23445]	Bacteria	Alphaproteobacteria
gi|189024236|ref|YP_001935004.1|	YP_001935004.1	1	86	305	388	Leu	-	CTC	STI	AR	--J-	Brucella_abortus_S19	chromosome	NC_010742	Phage integrase [Brucella abortus S19]	Bacteria	Alphaproteobacteria
gi|162419408|ref|YP_001608341.1|	YP_001608341.1	1	199	106	190	Leu	-	TTG	STI	AR	--J-	Yersinia_pestis_Angola	chromosome	NC_010159	phage integrase family site specific recombinase [Yersinia pestis Angola]	Bacteria	Gammaproteobacteria
gi|172039692|ref|YP_001799406.1|	YP_001799406.1	1	17	105	181	Ile	-	ATC	STI	AR	--J-	Corynebacterium_urealyticum_DSM_7109	chromosome	NC_010545	putative integrase [Corynebacterium urealyticum DSM 7109]	Bacteria	Actinobacteria
gi|163843233|ref|YP_001627637.1|	YP_001627637.1	1	164	42	115	Gly	-	GGG	SIT	NAR	--J-	Brucella_suis_ATCC_23445	chromosome	NC_010169	hypothetical protein BSUIS_A1008 [Brucella suis ATCC 23445]	Bacteria	Alphaproteobacteria
gi|191637733|ref|YP_001986899.1|	YP_001986899.1	1	123	119	202	Leu	-	CTG	OC	NAR	--J-	Lactobacillus_casei	chromosome	NC_010999	Integrase [Lactobacillus casei BL23]	Bacteria	Firmicutes
gi|119383712|ref|YP_914768.1|	YP_914768.1	1	27	52	141	Ser	-	TCC	OC	NAR	--J-	Paracoccus_denitrificans_PD1222	chromosome	NC_008686	phage integrase family protein [Paracoccus denitrificans PD1222]	Bacteria	Alphaproteobacteria
gi|15829525|ref|NP_308298.1|	NP_308298.1	1	15	116	191	Thr	-	ACG	OC	NAR	--J-	Escherichia_coli_O157H7	chromosome	NC_002695	putative integrase [Escherichia coli O157:H7 str. Sakai]	Bacteria	Gammaproteobacteria
gi|15832485|ref|NP_311258.1|	NP_311258.1	1	162	77	151	Arg	-	AGG	STI	AR	--J-	Escherichia_coli_O157H7	chromosome	NC_002695	putative prophage Sf6-like integrase [Escherichia coli O157:H7 str. Sakai]	Bacteria	Gammaproteobacteria
gi|15833097|ref|NP_311870.1|	NP_311870.1	1	198	107	182	Phe	-	TTC	STI	AR	--J-	Escherichia_coli_O157H7	chromosome	NC_002695	integrase [Escherichia coli O157:H7 str. Sakai]	Bacteria	Gammaproteobacteria
gi|15837570|ref|NP_298258.1|	NP_298258.1	1	103	108	182	Val	-	GTC	OC	NAR	--J-	Xylella_fastidiosa	chromosome	NC_002488	hypothetical protein XF0968 [Xylella fastidiosa 9a5c]	Bacteria	Gammaproteobacteria
gi|15920508|ref|NP_376177.1|	NP_376177.1	1	113	54	128	Arg	-	CGA	STI	AR	--J-	Sulfolobus_tokodaii	chromosome	NC_003106	hypothetical protein ST0313 [Sulfolobus tokodaii str. 7]	Archaea	Crenarchaeota
gi|255037949|ref|YP_003088570.1|	YP_003088570.1	1	327	254	327	His	-	CAC	STI	AR	--J-	Dyadobacter_fermentans_DSM_18053	chromosome	NC_013037	integrase family protein [Dyadobacter fermentans DSM 18053]	Bacteria	Bacteroidetes/Chlorobi
gi|15833788|ref|NP_312561.1|	NP_312561.1	1	200	294	384	SeC(p)	-	TGA	STI	AR	--J-	Escherichia_coli_O157H7	chromosome	NC_002695	putative integrase [Escherichia coli O157:H7 str. Sakai]	Bacteria	Gammaproteobacteria
gi|158338889|ref|YP_001520066.1|	YP_001520066.1	1	180	78	150	Arg	-	CGG	STI	AR	--JB	Acaryochloris_marina_MBIC11017	chromosome	NC_009925	phage integrase [Acaryochloris marina MBIC11017]	Bacteria	Cyanobacteria
gi|158317079|ref|YP_001509587.1|	YP_001509587.1	1	66	236	311	Arg	-	AGA	OC	NAR	--J-	Frankia_EAN1pec	chromosome	NC_009921	integrase family protein [Frankia sp. EAN1pec]	Bacteria	Actinobacteria
gi|158320082|ref|YP_001512589.1|	YP_001512589.1	1	170	308	382	Thr	-	ACC	OC	NAR	--J-	Alkaliphilus_oremlandii_OhILAs	chromosome	NC_009922	integrase family protein [Alkaliphilus oremlandii OhILAs]	Bacteria	Firmicutes
gi|120599016|ref|YP_963590.1|	YP_963590.1	1	220	133	220	Ser	-	TCC	STI	AR	--J-	Shewanella_W3-18-1	chromosome	NC_008750	phage integrase family protein [Shewanella sp. W3-18-1]	Bacteria	Gammaproteobacteria
gi|15804857|ref|NP_290898.1|	NP_290898.1	1	91	155	239	Leu	-	TTG	STI	AR	--J-	Escherichia_coli_O157H7_EDL933	chromosome	NC_002655	putative integrase [Escherichia coli O157:H7 EDL933]	Bacteria	Gammaproteobacteria
gi|257064113|ref|YP_003143785.1|	YP_003143785.1	1	145	69	145	Asp	-	GAC	OC	NAR	-RJ-	Slackia_heliotrinireducens_DSM_20476	chromosome	NC_013165	site-specific recombinase XerD [Slackia heliotrinireducens DSM 20476]	Bacteria	Actinobacteria
gi|15832027|ref|NP_310800.1|	NP_310800.1	1	143	54	143	Ser	-	TCG	OC	NAR	--J-	Escherichia_coli_O157H7	chromosome	NC_002695	putative integrase [Escherichia coli O157:H7 str. Sakai]	Bacteria	Gammaproteobacteria
gi|86738837|ref|YP_479237.1|	YP_479237.1	2	120	675	751	Phe	-	TTC	OC	NAR	--J-	Frankia_CcI3	chromosome	NC_007777	phage integrase [Frankia sp. CcI3]	Bacteria	Actinobacteria
gi|158317270|ref|YP_001509778.1|	YP_001509778.1	1	157	879	954	Lys	-	AAG	OC	NAR	--J-	Frankia_EAN1pec	chromosome	NC_009921	integrase family protein [Frankia sp. EAN1pec]	Bacteria	Actinobacteria
gi|194734718|ref|YP_002113567.1|	YP_002113567.1	1	16	64	140	Arg	-	AGA	OC	NAR	--J-	Salmonella_enterica_serovar_Schwarzengrund_CVM19633	chromosome	NC_011094	prophage DLP12 integrase [Salmonella enterica subsp. enterica serovar Schwarzengrund str. CVM19633]	Bacteria	Gammaproteobacteria
gi|158318453|ref|YP_001510961.1|	YP_001510961.1	1	255	965	1040	Lys	-	AAA	SIT	NAR	--J-	Frankia_EAN1pec	chromosome	NC_009921	integrase family protein [Frankia sp. EAN1pec]	Bacteria	Actinobacteria
gi|195977241|ref|YP_002122485.1|	YP_002122485.1	13	97	6507	6590	Leu	-	TTG	OC	NAR	--J-	Streptococcus_equi_zooepidemicus_MGCS10565	chromosome	NC_011134	integrase [Streptococcus equi subsp. zooepidemicus MGCS10565]	Bacteria	Firmicutes
gi|110634252|ref|YP_674460.1|	YP_674460.1	1	263	189	263	Asn	-	AAC	STI	AR	--J-	Mesorhizobium_BNC1	chromosome	NC_008254	phage integrase [Mesorhizobium sp. BNC1]	Bacteria	Alphaproteobacteria
gi|158425194|ref|YP_001526486.1|	YP_001526486.1	1	194	220	308	Leu	-	TTA	SIT	NAR	--J-	Azorhizobium_caulinodans_ORS_571	chromosome	NC_009937	putative phage HP1 integrase [Azorhizobium caulinodans ORS 571]	Bacteria	Alphaproteobacteria
gi|159044644|ref|YP_001533438.1|	YP_001533438.1	1	66	181	254	Cys	-	TGC	STI	AR	--J-	Dinoroseobacter_shibae_DFL_12	chromosome	NC_009952	integrase family protein [Dinoroseobacter shibae DFL 12]	Bacteria	Alphaproteobacteria
gi|152971917|ref|YP_001337026.1|	YP_001337026.1	1	800	107	182	Phe	-	TTC	STI	AR	--J-	Klebsiella_pneumoniae_MGH_78578	chromosome	NC_009648	putative phage integrase [Klebsiella pneumoniae subsp. pneumoniae MGH 78578]	Bacteria	Gammaproteobacteria
gi|160876615|ref|YP_001555931.1|	YP_001555931.1	1	171	95	171	Trp	-	TGG	OC	NAR	--J-	Shewanella_baltica_OS195	chromosome	NC_009997	integrase family protein [Shewanella baltica OS195]	Bacteria	Gammaproteobacteria
gi|160897352|ref|YP_001562934.1|	YP_001562934.1	1	38	35	124	Ser	-	TCG	OC	NAR	--J-	Delftia_acidovorans_SPH-1	chromosome	NC_010002	integrase family protein [Delftia acidovorans SPH-1]	Bacteria	Betaproteobacteria
gi|159897208|ref|YP_001543455.1|	YP_001543455.1	1	996	996	1071	Asn	-	AAC	OD	AR	-RJ-	Herpetosiphon_aurantiacus_ATCC_23779	chromosome	NC_009972	integrase family protein [Herpetosiphon aurantiacus ATCC 23779]	Bacteria	Chloroflexi
gi|159906222|ref|YP_001549884.1|	YP_001549884.1	1	565	565	651	Ser	-	TCA	SIT	NAR	--J-	Methanococcus_maripaludis_C6	chromosome	NC_009975	integrase family protein [Methanococcus maripaludis C6]	Archaea	Euryarchaeota
gi|16077547|ref|NP_388361.1|	NP_388361.1	7	83	756	842	Leu	-	CTC	OC	NAR	--J-	Bacillus_subtilis	chromosome	NC_000964	putative phage integrase [Bacillus subtilis subsp. subtilis str. 168]	Bacteria	Firmicutes
gi|256374747|ref|YP_003098407.1|	YP_003098407.1	1	260	188	260	Arg	-	AGG	OC	NAR	--J-	Actinosynnema_mirum_DSM_43827	chromosome	NC_013093	integrase family protein [Actinosynnema mirum DSM 43827]	Bacteria	Actinobacteria
gi|159037196|ref|YP_001536449.1|	YP_001536449.1	1	110	52	123	Val	-	GTG	OC	NAR	--JB	Salinispora_arenicola_CNS-205	chromosome	NC_009953	LacI family transcription regulator, idem Uniprot [Salinispora arenicola CNS-205]	Bacteria	Actinobacteria
gi|15838319|ref|NP_299007.1|	NP_299007.1	1	227	248	323	Gly	-	GGC	STI	AR	--J-	Xylella_fastidiosa	chromosome	NC_002488	phage-related integrase [Xylella fastidiosa 9a5c]	Bacteria	Gammaproteobacteria
gi|15841807|ref|NP_336844.1|	NP_336844.1	1	79	15	88	Met	-	ATG	SIT	NAR	--J-	Mycobacterium_tuberculosis_CDC1551	chromosome	NC_002755	integrase	Bacteria	Actinobacteria
gi|91774214|ref|YP_566906.1|	YP_566906.1	1	2538	2461	2538	Glu	-	GAG	OC	NAR	--J-	Methanococcoides_burtonii_DSM_6242	chromosome	NC_007955	phage integrase [Methanococcoides burtonii DSM 6242]	Archaea	Euryarchaeota
gi|159037545|ref|YP_001536798.1|	YP_001536798.1	1	85	132	205	Pro	-	CCC	OC	NAR	--J-	Salinispora_arenicola_CNS-205	chromosome	NC_009953	integrase family protein [Salinispora arenicola CNS-205]	Bacteria	Actinobacteria
gi|260870957|ref|YP_003237359.1|	YP_003237359.1	1	198	108	183	Phe	-	TTC	STI	AR	--J-	Escherichia_coli_O111_H__11128	chromosome	NC_013364	putative integrase [Escherichia coli O111:H- str. 11128]	Bacteria	Gammaproteobacteria
gi|158522744|ref|YP_001530614.1|	YP_001530614.1	1	80	6	80	Glu	-	GAG	OC	NAR	--J-	Candidatus_Desulfococcus_oleovorans_Hxd3	chromosome	NC_009943	integrase family protein [Desulfococcus oleovorans Hxd3]	Bacteria	Deltaproteobacteria
gi|261820703|ref|YP_003258809.1|	YP_003258809.1	1	289	213	289	Arg	-	AGA	STI	AR	--J-	Pectobacterium_wasabiae_WPP163	chromosome	NC_013421	integrase family protein [Pectobacterium wasabiae WPP163]	Bacteria	Gammaproteobacteria
gi|170730968|ref|YP_001776401.1|	YP_001776401.1	1	106	32	106	Val	-	GTC	OC	NAR	--J-	Xylella_fastidiosa_M12	chromosome	NC_010513	phage-related integrase [Xylella fastidiosa M12]	Bacteria	Gammaproteobacteria
gi|170739151|ref|YP_001767806.1|	YP_001767806.1	1	173	89	173	Leu	-	CTG	STI	AR	-RJ-	Methylobacterium_4_46	chromosome	NC_010511	integrase family protein [Methylobacterium sp. 4-46]	Bacteria	Alphaproteobacteria
gi|170739481|ref|YP_001768136.1|	YP_001768136.1	1	13	120	196	Arg	-	CGT	OC	NAR	--J-	Methylobacterium_4_46	chromosome	NC_010511	integrase family protein [Methylobacterium sp. 4-46]	Bacteria	Alphaproteobacteria
gi|25011273|ref|NP_735668.1|	NP_735668.1	1	108	37	108	Arg	-	CGG	OC	NAR	--J-	Streptococcus_agalactiae_NEM316	chromosome	NC_004368	hypothetical protein gbs1224 [Streptococcus agalactiae NEM316]	Bacteria	Firmicutes
gi|170733819|ref|YP_001765766.1|	YP_001765766.1	1	173	104	188	Leu	-	TTG	STI	AR	--J-	Burkholderia_cenocepacia_MC0_3	chromosome	NC_010508	integrase family protein [Burkholderia cenocepacia MC0-3]	Bacteria	Betaproteobacteria
gi|170025368|ref|YP_001721873.1|	YP_001721873.1	1	273	197	273	Arg	-	AGA	STI	AR	--J-	Yersinia_pseudotuberculosis_YPIII	chromosome	NC_010465	integrase family protein [Yersinia pseudotuberculosis YPIII]	Bacteria	Gammaproteobacteria
gi|170744442|ref|YP_001773097.1|	YP_001773097.1	1	269	366	455	Ser	-	TCA	STI	AR	--J-	Methylobacterium_4_46	chromosome	NC_010511	integrase family protein [Methylobacterium sp. 4-46]	Bacteria	Alphaproteobacteria
gi|157163745|ref|YP_001461063.1|	YP_001461063.1	1	89	197	281	Leu	-	TTG	STI	AR	--J-	Escherichia_coli_HS	chromosome	NC_009800	phage integrase family site specific recombinase [Escherichia coli HS]	Bacteria	Gammaproteobacteria
gi|170741119|ref|YP_001769774.1|	YP_001769774.1	1	174	10	98	SeC(p)	-	TGA	STI	AR	--J-	Methylobacterium_4_46	chromosome	NC_010511	integrase family protein [Methylobacterium sp. 4-46]	Bacteria	Alphaproteobacteria
gi|170743066|ref|YP_001771721.1|	YP_001771721.1	1	133	59	133	Thr	-	ACA	STI	AR	--J-	Methylobacterium_4_46	chromosome	NC_010511	integrase family protein [Methylobacterium sp. 4-46]	Bacteria	Alphaproteobacteria
gi|121593977|ref|YP_985873.1|	YP_985873.1	3	100	100	175	Ala	-	GCC	SIT	NAR	--J-	Acidovorax_JS42	chromosome	NC_008782	phage integrase family protein [Acidovorax sp. JS42]	Bacteria	Betaproteobacteria
gi|268680614|ref|YP_003305045.1|	YP_003305045.1	1	5	47	122	Ala	-	GCC	OC	NAR	--J-	Sulfurospirillum_deleyianum_DSM_6946	chromosome	NC_013512	integrase family protein [Sulfurospirillum deleyianum DSM 6946]	Bacteria	Epsilonproteobacteria
gi|170719035|ref|YP_001784192.1|	YP_001784192.1	2	32	296	372	Arg	-	AGA	OC	NAR	--J-	Haemophilus_somnus_2336	chromosome	NC_010519	phage integrase family protein [Haemophilus somnus 2336]	Bacteria	Gammaproteobacteria
gi|170682520|ref|YP_001746674.1|	YP_001746674.1	1	187	197	281	Leu	-	TTG	STI	AR	--J-	Escherichia_coli_SMS_3_5	chromosome	NC_010498	phage integrase family site specific recombinase [Escherichia coli SMS-3-5]	Bacteria	Gammaproteobacteria
gi|170717350|ref|YP_001784459.1|	YP_001784459.1	3	222	380	456	Arg	-	CGT	STI	AR	--J-	Haemophilus_somnus_2336	chromosome	NC_010519	phage integrase family protein [Haemophilus somnus 2336]	Bacteria	Gammaproteobacteria
gi|170722537|ref|YP_001750225.1|	YP_001750225.1	1	297	222	297	Gly	-	GGC	STI	AR	--J-	Pseudomonas_putida_W619	chromosome	NC_010501	integrase family protein [Pseudomonas putida W619]	Bacteria	Gammaproteobacteria
gi|170723696|ref|YP_001751384.1|	YP_001751384.1	1	87	12	87	Thr	-	ACG	STI	AR	--J-	Pseudomonas_putida_W619	chromosome	NC_010501	integrase family protein [Pseudomonas putida W619]	Bacteria	Gammaproteobacteria
gi|170724092|ref|YP_001751780.1|	YP_001751780.1	1	163	100	175	Thr	-	ACA	STI	AR	--J-	Pseudomonas_putida_W619	chromosome	NC_010501	integrase family protein [Pseudomonas putida W619]	Bacteria	Gammaproteobacteria
gi|170723132|ref|YP_001750820.1|	YP_001750820.1	1	155	66	155	Ser	-	TCG	STI	AR	--J-	Pseudomonas_putida_W619	chromosome	NC_010501	integrase family protein [Pseudomonas putida W619]	Bacteria	Gammaproteobacteria
gi|163849800|ref|YP_001637843.1|	YP_001637843.1	1	108	37	129	Ser	-	AGC	STI	AR	--J-	Methylobacterium_extorquens_PA1	chromosome	NC_010172	integrase family protein [Methylobacterium extorquens PA1]	Bacteria	Alphaproteobacteria
gi|17546273|ref|NP_519675.1|	NP_519675.1	1	343	267	343	Arg	-	AGA	STI	AR	--J-	Ralstonia_solanacearum	chromosome	NC_003295	putative integrase/recombinase protein [Ralstonia solanacearum GMI1000]	Bacteria	Betaproteobacteria
gi|17546615|ref|NP_520017.1|	NP_520017.1	1	145	560	650	Ser	-	TCC	STI	AR	--J-	Ralstonia_solanacearum	chromosome	NC_003295	putative integrase prophage protein [Ralstonia solanacearum GMI1000]	Bacteria	Betaproteobacteria
gi|17987295|ref|NP_539929.1|	NP_539929.1	1	80	80	153	Gly	-	GGG	SIT	NAR	--J-	Brucella_melitensis	chromosome	NC_003317	integrase/recombinase [Brucella melitensis 16M]	Bacteria	Alphaproteobacteria
gi|53721413|ref|YP_110398.1|	YP_110398.1	1	155	64	153	Ser	-	TCC	STI	AR	--J-	Burkholderia_pseudomallei_K96243	chromosome	NC_006351	phage integrase [Burkholderia pseudomallei K96243]	Bacteria	Betaproteobacteria
gi|17546590|ref|NP_519992.1|	NP_519992.1	1	241	167	241	Val	-	GTG	STI	AR	--J-	Ralstonia_solanacearum	chromosome	NC_003295	putative integrase prophage protein [Ralstonia solanacearum GMI1000]	Bacteria	Betaproteobacteria
gi|196156892|ref|YP_002126381.1|	YP_002126381.1	2	305	219	305	Leu	-	TTA	STI	AR	--J-	Alteromonas_macleodii__Deep_ecotype_	chromosome	NC_011138	prophage CP4-like integrase [Alteromonas macleodii 'Deep ecotype']	Bacteria	Gammaproteobacteria
gi|183983585|ref|YP_001851876.1|	YP_001851876.1	1	118	45	118	Met	-	ATG	OC	NAR	--J-	Mycobacterium_marinum_M	chromosome	NC_010612	phage integrase [Mycobacterium marinum M]	Bacteria	Actinobacteria
gi|209551815|ref|YP_002283732.1|	YP_002283732.1	1	174	88	174	Leu	-	CTG	STI	AR	--J-	Rhizobium_leguminosarum_bv__trifolii_WSM2304	chromosome	NC_011369	integrase family protein [Rhizobium leguminosarum bv. trifolii WSM2304]	Bacteria	Alphaproteobacteria
gi|182437138|ref|YP_001824857.1|	YP_001824857.1	1	78	30	103	Pro	-	CCG	OC	NAR	--J-	Streptomyces_griseus_NBRC_13350	chromosome	NC_010572	putative phage integrase [Streptomyces griseus subsp. griseus NBRC 13350]	Bacteria	Actinobacteria
gi|209397064|ref|YP_002268871.1|	YP_002268871.1	1	15	116	191	Thr	-	ACG	OC	NAR	--J-	Escherichia_coli_O157_H7_EC4115	chromosome	NC_011353	integrase [Escherichia coli O157:H7 str. EC4115]	Bacteria	Gammaproteobacteria
gi|171057457|ref|YP_001789806.1|	YP_001789806.1	1	495	50	126	Arg	-	CGT	OC	NAR	-RJ-	Leptothrix_cholodnii_SP_6	chromosome	NC_010524	integrase family protein [Leptothrix cholodnii SP-6]	Bacteria	Betaproteobacteria
gi|259909630|ref|YP_002649986.1|	YP_002649986.1	1	277	183	258	Phe	-	TTC	OC	NAR	--J-	Erwinia_pyrifoliae_Ep1_96	chromosome	NC_012214	phage integrase [Erwinia pyrifoliae Ep1/96]	Bacteria	Gammaproteobacteria
gi|171059839|ref|YP_001792188.1|	YP_001792188.1	1	188	31	105	Arg	-	AGG	STI	AR	--J-	Leptothrix_cholodnii_SP_6	chromosome	NC_010524	integrase family protein [Leptothrix cholodnii SP-6]	Bacteria	Betaproteobacteria
gi|171058882|ref|YP_001791231.1|	YP_001791231.1	1	284	208	284	Arg	-	AGA	STI	AR	--J-	Leptothrix_cholodnii_SP_6	chromosome	NC_010524	integrase family protein [Leptothrix cholodnii SP-6]	Bacteria	Betaproteobacteria
gi|171059064|ref|YP_001791413.1|	YP_001791413.1	1	306	217	306	Ser	-	TCA	STI	AR	--J-	Leptothrix_cholodnii_SP_6	chromosome	NC_010524	integrase family protein [Leptothrix cholodnii SP-6]	Bacteria	Betaproteobacteria
gi|171060141|ref|YP_001792490.1|	YP_001792490.1	1	173	20	96	Met	-	ATG	STI	AR	--J-	Leptothrix_cholodnii_SP_6	chromosome	NC_010524	integrase family protein [Leptothrix cholodnii SP-6]	Bacteria	Betaproteobacteria
gi|17230995|ref|NP_487543.1|	NP_487543.1	1	250	180	250	Gly	-	GGA	STI	AR	--JB	Nostoc_sp	chromosome	NC_003272	hypothetical protein all3503 [Nostoc sp. PCC 7120]	Bacteria	Cyanobacteria
gi|17545687|ref|NP_519089.1|	NP_519089.1	1	251	177	251	Arg	-	AGG	STI	AR	--J-	Ralstonia_solanacearum	chromosome	NC_003295	cp4-like integrase protein [Ralstonia solanacearum GMI1000]	Bacteria	Betaproteobacteria
gi|172035637|ref|YP_001802138.1|	YP_001802138.1	1	181	134	207	Met	-	ATG	STI	AR	--J-	Cyanothece_ATCC_51142	chromosome	NC_010546	hypothetical protein cce_0721 [Cyanothece sp. ATCC 51142]	Bacteria	Cyanobacteria
gi|218702973|ref|YP_002410602.1|	YP_002410602.1	1	262	197	281	Leu	-	TTG	STI	AR	--J-	Escherichia_coli_IAI39	chromosome	NC_011750	putative integrase; KpLE2 phage-like element [Escherichia coli IAI39]	Bacteria	Gammaproteobacteria
gi|146329482|ref|YP_001209203.1|	YP_001209203.1	1	300	208	300	Ser	-	AGC	STI	AR	--J-	Dichelobacter_nodosus_VCS1703A	chromosome	NC_009446	integrase A1 [Dichelobacter nodosus VCS1703A]	Bacteria	Gammaproteobacteria
gi|167644313|ref|YP_001681976.1|	YP_001681976.1	1	238	149	238	Ser	-	TCG	STI	AR	--J-	Caulobacter_K31	chromosome	NC_010338	integrase family protein [Caulobacter sp. K31]	Bacteria	Alphaproteobacteria
gi|83312876|ref|YP_423140.1|	YP_423140.1	1	228	155	228	Gln	-	CAG	STI	AR	--J-	Magnetospirillum_magneticum_AMB-1	chromosome	NC_007626	hypothetical protein amb3777 [Magnetospirillum magneticum AMB-1]	Bacteria	Alphaproteobacteria
gi|16763142|ref|NP_458759.1|	NP_458759.1	1	236	161	236	Phe	-	TTC	STI	AR	--J-	Salmonella_typhi	chromosome	NC_003198	bacteriophage integrase [Salmonella enterica subsp. enterica serovar Typhi str. CT18]	Bacteria	Gammaproteobacteria
gi|16763282|ref|NP_458899.1|	NP_458899.1	1	164	1778	1862	Leu	-	TTG	STI	AR	--J-	Salmonella_typhi	chromosome	NC_003198	integrase [Salmonella enterica subsp. enterica serovar Typhi str. CT18]	Bacteria	Gammaproteobacteria
gi|16799149|ref|NP_469417.1|	NP_469417.1	1	107	87	159	Lys	-	AAG	OC	NAR	--J-	Listeria_innocua	chromosome	NC_003212	hypothetical protein lin0071 [Listeria innocua Clip11262]	Bacteria	Firmicutes
gi|169632573|ref|YP_001706309.1|	YP_001706309.1	1	229	154	229	Arg	-	AGG	STI	AR	--J-	Acinetobacter_baumannii_SDF	chromosome	NC_010400	putative integrase [Acinetobacter baumannii SDF]	Bacteria	Gammaproteobacteria
gi|169633091|ref|YP_001706827.1|	YP_001706827.1	1	17	87	176	Ser	-	TCA	OC	NAR	--JB	Acinetobacter_baumannii_SDF	chromosome	NC_010400	putative phage integrase [Acinetobacter baumannii SDF]	Bacteria	Gammaproteobacteria
gi|16801672|ref|NP_471940.1|	NP_471940.1	1	174	103	174	Arg	-	CGG	OC	NAR	--J-	Listeria_innocua	chromosome	NC_003212	hypothetical protein lin2610 [Listeria innocua Clip11262]	Bacteria	Firmicutes
gi|169627326|ref|YP_001700975.1|	YP_001700975.1	2	68	275	350	Arg	-	CGT	OC	NAR	--J-	Mycobacterium_abscessus_ATCC_19977T	chromosome	NC_010397	putative phage integrase [Mycobacterium abscessus]	Bacteria	Actinobacteria
gi|113461568|ref|YP_719637.1|	YP_719637.1	1	319	230	319	Ser	-	TCC	STI	AR	--J-	Haemophilus_somnus_129PT	chromosome	NC_008309	integrase [Haemophilus somnus 129PT]	Bacteria	Gammaproteobacteria
gi|166154210|ref|YP_001654328.1|	YP_001654328.1	1	411	369	450	Leu	-	CTA	OC	NAR	-RJ-	Chlamydia_trachomatis_434_Bu	chromosome	NC_010287	site-specific tyrosine recombinase XerD [Chlamydia trachomatis 434/Bu]	Bacteria	Chlamydiae/Verrucomicrobia
gi|166155085|ref|YP_001653340.1|	YP_001653340.1	1	411	370	451	Leu	-	CTA	OC	NAR	-RJ-	Chlamydia_trachomatis_L2b_UCH_1_proctitis	chromosome	NC_010280	site-specific tyrosine recombinase XerD [Chlamydia trachomatis L2b/UCH-1/proctitis]	Bacteria	Chlamydiae/Verrucomicrobia
gi|165933070|ref|YP_001649859.1|	YP_001649859.1	1	22	1700	1774	Trp	-	TGG	STI	AR	-RJ-	Rickettsia_rickettsii_Iowa	chromosome	NC_010263	site-specific tyrosine recombinase XerD [Rickettsia rickettsii str. Iowa]	Bacteria	Alphaproteobacteria
gi|187927562|ref|YP_001898049.1|	YP_001898049.1	1	162	86	162	Met	-	ATG	STI	AR	-RJ-	Ralstonia_pickettii_12J	chromosome	NC_010682	integrase family protein [Ralstonia pickettii 12J]	Bacteria	Betaproteobacteria
gi|167031696|ref|YP_001666927.1|	YP_001666927.1	1	167	73	148	Thr	-	ACG	STI	AR	--J-	Pseudomonas_putida_GB_1	chromosome	NC_010322	integrase family protein [Pseudomonas putida GB-1]	Bacteria	Gammaproteobacteria
gi|167038625|ref|YP_001666203.1|	YP_001666203.1	1	152	77	152	Thr	-	ACA	OC	NAR	--J-	Thermoanaerobacter_pseudethanolicus_ATCC_33223	chromosome	NC_010321	phage integrase family protein [Thermoanaerobacter pseudethanolicus ATCC 33223]	Bacteria	Firmicutes
gi|16761818|ref|NP_457435.1|	NP_457435.1	1	209	136	209	Gly	-	GGG	STI	AR	--J-	Salmonella_typhi	chromosome	NC_003198	integrase [Salmonella enterica subsp. enterica serovar Typhi str. CT18]	Bacteria	Gammaproteobacteria
gi|169628905|ref|YP_001702554.1|	YP_001702554.1	1	44	229	302	Met	-	ATG	OC	NAR	--J-	Mycobacterium_abscessus_ATCC_19977T	chromosome	NC_010397	Phage integrase [Mycobacterium abscessus]	Bacteria	Actinobacteria
gi|170025891|ref|YP_001722396.1|	YP_001722396.1	1	284	200	284	Leu	-	TTG	STI	AR	--J-	Yersinia_pseudotuberculosis_YPIII	chromosome	NC_010465	integrase family protein [Yersinia pseudotuberculosis YPIII]	Bacteria	Gammaproteobacteria
gi|170079905|ref|YP_001729225.1|	YP_001729225.1	1	83	83	159	Thr	-	ACG	OD	AR	--J-	Escherichia_coli_K_12_substr__DH10B	chromosome	NC_010473	CP4-6 prophage; phage integrase [Escherichia coli str. K-12 substr. DH10B]	Bacteria	Gammaproteobacteria
gi|271500920|ref|YP_003333945.1|	YP_003333945.1	1	178	80	156	Pro	-	CCC	STI	AR	--J-	Dickeya_dadantii_Ech586	chromosome	NC_013592	integrase family protein [Dickeya dadantii Ech586]	Bacteria	Gammaproteobacteria
gi|170022323|ref|YP_001718828.1|	YP_001718828.1	1	167	131	221	SeC(p)	-	TGA	STI	AR	--J-	Yersinia_pseudotuberculosis_YPIII	chromosome	NC_010465	integrase family protein [Yersinia pseudotuberculosis YPIII]	Bacteria	Gammaproteobacteria
gi|126209006|ref|YP_001054231.1|	YP_001054231.1	6	190	115	190	Trp	-	TGG	STI	AR	-RJ-	Actinobacillus_pleuropneumoniae_L20	chromosome	NC_009053	site-specific tyrosine recombinase XerD [Actinobacillus pleuropneumoniae L20]	Bacteria	Gammaproteobacteria
gi|242240449|ref|YP_002988630.1|	YP_002988630.1	1	162	595	670	Phe	-	TTC	STI	AR	--J-	Dickeya_dadantii_Ech703	chromosome	NC_012880	integrase family protein [Dickeya dadantii Ech703]	Bacteria	Gammaproteobacteria
gi|170681995|ref|YP_001742404.1|	YP_001742404.1	1	164	117	192	Thr	-	ACG	STI	AR	--J-	Escherichia_coli_SMS_3_5	chromosome	NC_010498	phage integrase family site specific recombinase [Escherichia coli SMS-3-5]	Bacteria	Gammaproteobacteria
gi|94311110|ref|YP_584320.1|	YP_584320.1	1	229	156	229	Arg	-	AGA	STI	AR	--J-	Ralstonia_metallidurans_CH34	chromosome	NC_007973	phage integrase [Ralstonia metallidurans CH34]	Bacteria	Betaproteobacteria
gi|170080119|ref|YP_001729439.1|	YP_001729439.1	1	16	244	320	Arg	-	AGA	OC	NAR	--J-	Escherichia_coli_K_12_substr__DH10B	chromosome	NC_010473	DLP12 prophage; integrase [Escherichia coli str. K-12 substr. DH10B]	Bacteria	Gammaproteobacteria
gi|239817462|ref|YP_002946372.1|	YP_002946372.1	1	176	57	131	Arg	-	AGG	STI	AR	--J-	Variovorax_paradoxus_S110	chromosome	NC_012791	integrase family protein [Variovorax paradoxus S110]	Bacteria	Betaproteobacteria
gi|58580232|ref|YP_199248.1|	YP_199248.1	1	70	125	191	Met	Pseudo	ATG	OC	NAR	--J-	Xanthomonas_oryzae_KACC10331	chromosome	NC_006834	phage-related integrase [Xanthomonas oryzae pv. oryzae KACC10331]	Bacteria	Gammaproteobacteria
gi|89107155|ref|AP_000935.1|	AP_000935.1	1	83	83	159	Thr	-	ACG	OD	AR	--J-	Escherichia_coli_K_12_substr__W3110	chromosome	AC_000091	predicted phage integrase [Escherichia coli str. K-12 substr. W3110]	Bacteria	Gammaproteobacteria
gi|169634204|ref|YP_001707940.1|	YP_001707940.1	1	378	255	331	Pro	-	CCA	SIT	NAR	--J-	Acinetobacter_baumannii_SDF	chromosome	NC_010400	putative integrase [Acinetobacter baumannii SDF]	Bacteria	Gammaproteobacteria
gi|167036461|ref|YP_001664039.1|	YP_001664039.1	3	85	486	562	Arg	-	CGT	OC	NAR	--J-	Thermoanaerobacter_pseudethanolicus_ATCC_33223	chromosome	NC_010321	phage integrase family protein [Thermoanaerobacter pseudethanolicus ATCC 33223]	Bacteria	Firmicutes
gi|169796524|ref|YP_001714317.1|	YP_001714317.1	1	215	65	140	Gly	-	GGC	STI	AR	--J-	Acinetobacter_baumannii_AYE	chromosome	NC_010410	putative integrase/recombinase protein [Acinetobacter baumannii AYE]	Bacteria	Gammaproteobacteria
gi|170018112|ref|YP_001723066.1|	YP_001723066.1	1	258	168	258	SeC(p)	-	TGA	STI	AR	--J-	Escherichia_coli_C_ATCC_8739	chromosome	NC_010468	integrase family protein [Escherichia coli ATCC 8739]	Bacteria	Gammaproteobacteria
gi|170083709|ref|YP_001733029.1|	YP_001733029.1	1	261	197	281	Leu	-	TTG	STI	AR	--J-	Escherichia_coli_K_12_substr__DH10B	chromosome	NC_010473	KpLE2 phage-like element; integrase [Escherichia coli str. K-12 substr. DH10B]	Bacteria	Gammaproteobacteria
gi|170021855|ref|YP_001726809.1|	YP_001726809.1	1	198	108	183	Phe	-	TTC	STI	AR	--J-	Escherichia_coli_C_ATCC_8739	chromosome	NC_010468	integrase family protein [Escherichia coli ATCC 8739]	Bacteria	Gammaproteobacteria
gi|134097716|ref|YP_001103377.1|	YP_001103377.1	1	80	168	243	Ala	-	GCC	OC	NAR	--J-	Saccharopolyspora_erythraea_NRRL_2338	chromosome	NC_009142	phage integrase [Saccharopolyspora erythraea NRRL 2338]	Bacteria	Actinobacteria
gi|99078526|ref|YP_611784.1|	YP_611784.1	1	137	63	137	Phe	-	TTC	STI	AR	--J-	Silicibacter_TM1040	plasmid	NC_008043	phage integrase [Silicibacter sp. TM1040]	Bacteria	Alphaproteobacteria
gi|72383832|ref|YP_293186.1|	YP_293186.1	1	1279	1208	1279	Met	Pseudo	ATG	STI	AR	--J-	Ralstonia_eutropha_JMP134	plasmid	NC_007336	Phage integrase [Ralstonia eutropha JMP134]	Bacteria	Betaproteobacteria
gi|186470363|ref|YP_001861681.1|	YP_001861681.1	1	133	49	133	Leu	-	CTC	OC	NAR	--J-	Burkholderia_phymatum_STM815	plasmid	NC_010625	integrase family protein [Burkholderia phymatum STM815]	Bacteria	Betaproteobacteria
gi|99078559|ref|YP_611817.1|	YP_611817.1	1	170	81	170	Ser	-	TCA	OC	NAR	--J-	Silicibacter_TM1040	plasmid	NC_008043	phage integrase [Silicibacter sp. TM1040]	Bacteria	Alphaproteobacteria
